# Supplementary material for: Morphological and genetic evidence supports the separation of two Tapinoma ants (Formicidae, Dolichoderinae) from the Atlantic Forest biome
Source: Zookeys. 2021 Apr 22;1033:35–62. doi: 10.3897/zookeys.1033.59880 (PMC8084850; doi:10.3897/zookeys.1033.59880)
Supplement: XML Treatment for Tapinoma atriceps [file zookeys.1033.59880-treatment1.xml]

<!DOCTYPE tp:taxon-treatment
  PUBLIC "-//TaxonX//DTD Taxonomic Treatment Publishing DTD v0 20100105//EN" "tax-treatment-NSO.dtd">
<tp:taxon-treatment xmlns:tp="http://www.plazi.org/taxpub"><tp:treatment-meta><kwd-group><label>Taxon classification</label><kwd><named-content xmlns:xlink="http://www.w3.org/1999/xlink" content-type="kingdom">Animalia</named-content></kwd><kwd><named-content xmlns:xlink="http://www.w3.org/1999/xlink" content-type="order">Hymenoptera</named-content></kwd><kwd><named-content xmlns:xlink="http://www.w3.org/1999/xlink" content-type="family">Formicidae</named-content></kwd></kwd-group><mixed-citation publication-type="journal"><person-group><name><surname>Escárraga</surname><given-names>Mayron E.</given-names></name><name><surname>Lattke</surname><given-names>John E.</given-names></name><name><surname>Pie</surname><given-names>Marcio R.</given-names></name><name><surname>Guerrero</surname><given-names>Roberto J.</given-names></name></person-group><article-title>Morphological and genetic evidence supports the separation of two <italic><tp:taxon-name><tp:taxon-name-part taxon-name-part-type="genus" reg="Tapinoma">Tapinoma</tp:taxon-name-part></tp:taxon-name></italic> ants (<tp:taxon-name><tp:taxon-name-part taxon-name-part-type="family">Formicidae</tp:taxon-name-part></tp:taxon-name>, <tp:taxon-name><tp:taxon-name-part taxon-name-part-type="subfamily">Dolichoderinae</tp:taxon-name-part></tp:taxon-name>) from the Atlantic Forest biome</article-title><source>Zookeys</source><day>22</day><month>4</month><year>2021</year><volume>1033</volume><fpage>35</fpage><lpage>62</lpage><pub-id pub-id-type="doi">10.3897/zookeys.1033.59880</pub-id></mixed-citation></tp:treatment-meta><tp:nomenclature><tp:taxon-name><object-id xmlns:xlink="http://www.w3.org/1999/xlink" content-type="arpha" xlink:type="simple">BC1E9755-A29D-51EF-ABC7-D294ED6A1857</object-id>
              <tp:taxon-name-part taxon-name-part-type="genus" reg="Tapinoma">Tapinoma</tp:taxon-name-part>
              <tp:taxon-name-part taxon-name-part-type="species" reg="atriceps">atriceps</tp:taxon-name-part>
            </tp:taxon-name><tp:taxon-authority>Emery, 1888</tp:taxon-authority><xref ref-type="fig" rid="F1">Figs 1A, B</xref><xref ref-type="fig" rid="F2">, 2A, D</xref><xref ref-type="fig" rid="F3">, 3A, D</xref><xref ref-type="fig" rid="F4">, 4</xref><xref ref-type="fig" rid="F5">, 5</xref><tp:nomenclature-citation-list><tp:nomenclature-citation><tp:taxon-name>
                  <tp:taxon-name-part taxon-name-part-type="genus" reg="Tapinoma">Tapinoma</tp:taxon-name-part> (<tp:taxon-name-part taxon-name-part-type="subgenus" reg="Micromyrma">Micromyrma</tp:taxon-name-part>) <tp:taxon-name-part taxon-name-part-type="species" reg="atriceps">atriceps</tp:taxon-name-part></tp:taxon-name><comment>Emery, 1888: 363. Syntype series (several workers, queens, males): Brazil, Rio Grande do Sul (v. Ihering) [<named-content xmlns:xlink="http://www.w3.org/1999/xlink" content-type="dwc:institutional_code" xlink:type="simple">MSNG</named-content>, AntWeb image of syntype examined]. One syntype worker (CASENT0904029) here designated lectotype.</comment></tp:nomenclature-citation><tp:nomenclature-citation><tp:taxon-name>
                  <tp:taxon-name-part taxon-name-part-type="genus" reg="Tapinoma">Tapinoma</tp:taxon-name-part> <tp:taxon-name-part taxon-name-part-type="species" reg="atriceps">atriceps</tp:taxon-name-part></tp:taxon-name><comment>Emery. <xref ref-type="bibr" rid="B21">Kempf 1972</xref>: 247.</comment></tp:nomenclature-citation><tp:nomenclature-citation><tp:taxon-name>
                  <tp:taxon-name-part taxon-name-part-type="genus" reg="Tapinoma">Tapinoma</tp:taxon-name-part> <tp:taxon-name-part taxon-name-part-type="species" reg="atriceps">atriceps</tp:taxon-name-part></tp:taxon-name><comment>Emery. <xref ref-type="bibr" rid="B37">Shattuck 1994</xref>: 142.</comment></tp:nomenclature-citation><tp:nomenclature-citation><tp:taxon-name>
                  <tp:taxon-name-part taxon-name-part-type="genus" reg="Tapinoma">Tapinoma</tp:taxon-name-part> <tp:taxon-name-part taxon-name-part-type="species" reg="atriceps">atriceps</tp:taxon-name-part></tp:taxon-name><comment>Emery. <xref ref-type="bibr" rid="B2">Bolton 2021</xref>: e-catalogue (<ext-link xmlns:xlink="http://www.w3.org/1999/xlink" xlink:type="simple" ext-link-type="uri" xlink:href="http://antcat.org">http://antcat.org</ext-link>).</comment></tp:nomenclature-citation></tp:nomenclature-citation-list></tp:nomenclature><tp:treatment-sec sec-type="Worker diagnosis" id="SECID0EDRAG"><title>Worker diagnosis.</title><p>Lateral margin of head in frontal view distinctly convex. Compound eye with 9 or 10 ommatidia along maximum diameter. Scape long (<abbrev xmlns:xlink="http://www.w3.org/1999/xlink" xlink:title="Scape index" id="ABBRID0EJRAG" xlink:type="simple">SI</abbrev> &gt; 93). In profile, dorsal margin of propodeum forms distinct angle with propodeal declivity; dorsal margin short, about 1/4 length of declivitous margin (Fig. <xref ref-type="fig" rid="F4">4B</xref>).</p><p><italic>Worker</italic>. Measurements (<italic>n</italic> = 26): <abbrev xmlns:xlink="http://www.w3.org/1999/xlink" xlink:title="Head length" id="ABBRID0EXRAG" xlink:type="simple">HL</abbrev> 0.58 ± 0.04 (0.52–0.64), <abbrev xmlns:xlink="http://www.w3.org/1999/xlink" xlink:title="Head width" id="ABBRID0E2RAG" xlink:type="simple">HW</abbrev> 0.50 ± 0.03 (0.42–0.55), <abbrev xmlns:xlink="http://www.w3.org/1999/xlink" xlink:title="Scape length" id="ABBRID0E6RAG" xlink:type="simple">SL</abbrev> 0.57 ± 0.04 (0.50–0.63), <abbrev xmlns:xlink="http://www.w3.org/1999/xlink" xlink:title="Weber'S, length" id="ABBRID0EDSAG" xlink:type="simple">WL</abbrev> 0.69 ± 0.06 (0.60–0.78). Indices: <abbrev xmlns:xlink="http://www.w3.org/1999/xlink" xlink:title="Cephalic index" id="ABBRID0EHSAG" xlink:type="simple">CI</abbrev> 86 ± 3 (78–91), <abbrev xmlns:xlink="http://www.w3.org/1999/xlink" xlink:title="Scape index" id="ABBRID0ELSAG" xlink:type="simple">SI</abbrev> 97 ± 3 (93–103).</p><p>Head in full-face view oval, longer than wide, lateral margin convex, posterior margin slightly convex to straight (Fig. <xref ref-type="fig" rid="F1">1A</xref>). Maxillary palp relatively filiform, long, extending posteriorly beyond half of head. Masticatory margin of mandible with one large apical tooth, followed by two smaller teeth, fourth tooth larger than third, and then followed by denticles. Anterior margin of clypeus slightly emarginate medially. Scape almost as long as <abbrev xmlns:xlink="http://www.w3.org/1999/xlink" xlink:title="Head length" id="ABBRID0EVSAG" xlink:type="simple">HL</abbrev> or greater (<abbrev xmlns:xlink="http://www.w3.org/1999/xlink" xlink:title="Scape index" id="ABBRID0EZSAG" xlink:type="simple">SI</abbrev> &gt;93), surpassing posterior margin of head by distance equal to or greater than pedicel. In lateral view, dorsal margin continuously convex; metanotal groove weakly impressed; propodeum in lateral view slightly below level of mesonotum. Integument weakly imbricate, with exception of smooth petiole. Body covered by short, appressed pubescence. Head (excluding clypeus), antenna, and mesosoma lacking erect setae; clypeus with 6 long setae. Gastric tergites bearing erect hairs near their posterior margins: 2 hairs on first tergite, 2–4 on second, 4–6 on third, and 6–10 on fourth. Head and gaster medium brown; antennae, mesosoma, legs and petiole whitish yellow; mesosoma with brown spot on mesopleuron, spot sometimes present on lateroposterior corners of pronotum, metapleuron, and sides of propodeum.</p><fig id="F1" position="float" orientation="portrait"><object-id xmlns:xlink="http://www.w3.org/1999/xlink" content-type="doi" xlink:type="simple">10.3897/zookeys.1033.59880.figure1</object-id><object-id xmlns:xlink="http://www.w3.org/1999/xlink" content-type="arpha" xlink:type="simple">4DFE7668-BFD8-568D-BEB7-79532A2C89CC</object-id><label>Figure 1.</label><caption><p><italic><tp:taxon-name><tp:taxon-name-part taxon-name-part-type="genus" reg="Tapinoma">Tapinoma</tp:taxon-name-part> <tp:taxon-name-part taxon-name-part-type="species" reg="atriceps">atriceps</tp:taxon-name-part></tp:taxon-name></italic> and <italic><tp:taxon-name><tp:taxon-name-part taxon-name-part-type="genus" reg="Tapinoma">T.</tp:taxon-name-part> <tp:taxon-name-part taxon-name-part-type="species" reg="breviscapum">breviscapum</tp:taxon-name-part></tp:taxon-name></italic> workers <bold>A</bold> head in frontal view of <italic><tp:taxon-name><tp:taxon-name-part taxon-name-part-type="genus" reg="Tapinoma">T.</tp:taxon-name-part> <tp:taxon-name-part taxon-name-part-type="species" reg="atriceps">atriceps</tp:taxon-name-part></tp:taxon-name></italic><bold>B</bold> body in lateral view of <italic><tp:taxon-name><tp:taxon-name-part taxon-name-part-type="genus" reg="Tapinoma">T.</tp:taxon-name-part> <tp:taxon-name-part taxon-name-part-type="species" reg="atriceps">atriceps</tp:taxon-name-part></tp:taxon-name></italic><bold>C</bold> head in frontal view of <italic><tp:taxon-name><tp:taxon-name-part taxon-name-part-type="genus" reg="Tapinoma">T.</tp:taxon-name-part> <tp:taxon-name-part taxon-name-part-type="species" reg="breviscapum">breviscapum</tp:taxon-name-part></tp:taxon-name></italic><bold>D</bold> body in lateral view of <italic><tp:taxon-name><tp:taxon-name-part taxon-name-part-type="genus" reg="Tapinoma">T.</tp:taxon-name-part> <tp:taxon-name-part taxon-name-part-type="species" reg="breviscapum">breviscapum</tp:taxon-name-part></tp:taxon-name></italic>. Photographed specimens and those included in the molecular analyzes (haplotypes H04 and H08 respectively) are nestmates. Specimens deposited in <named-content xmlns:xlink="http://www.w3.org/1999/xlink" content-type="dwc:institutional_code" xlink:type="simple">DZUP</named-content>. Photographs by M. Escárraga.</p></caption><graphic xmlns:xlink="http://www.w3.org/1999/xlink" xlink:href="zookeys-1033-035-g001.jpg" position="float" orientation="portrait" xlink:type="simple" id="oo_534730.jpg"><uri content-type="original_file" xlink:type="simple">https://binary.pensoft.net/fig/534730</uri></graphic></fig><fig id="F2" position="float" orientation="portrait"><object-id xmlns:xlink="http://www.w3.org/1999/xlink" content-type="doi" xlink:type="simple">10.3897/zookeys.1033.59880.figure2</object-id><object-id xmlns:xlink="http://www.w3.org/1999/xlink" content-type="arpha" xlink:type="simple">A73A68CD-CC4A-5FC1-8BAB-D5FC4127E10E</object-id><label>Figure 2.</label><caption><p><italic><tp:taxon-name><tp:taxon-name-part taxon-name-part-type="genus" reg="Tapinoma">Tapinoma</tp:taxon-name-part> <tp:taxon-name-part taxon-name-part-type="species" reg="atriceps">atriceps</tp:taxon-name-part></tp:taxon-name></italic> and <italic><tp:taxon-name><tp:taxon-name-part taxon-name-part-type="genus" reg="Tapinoma">Tapinoma</tp:taxon-name-part> <tp:taxon-name-part taxon-name-part-type="species" reg="breviscapum">breviscapum</tp:taxon-name-part></tp:taxon-name></italic> queen <bold>A</bold> body in lateral view of <italic><tp:taxon-name><tp:taxon-name-part taxon-name-part-type="genus" reg="Tapinoma">T.</tp:taxon-name-part> <tp:taxon-name-part taxon-name-part-type="species" reg="atriceps">atriceps</tp:taxon-name-part></tp:taxon-name></italic><bold>B</bold> head in frontal view of <italic><tp:taxon-name><tp:taxon-name-part taxon-name-part-type="genus" reg="Tapinoma">T.</tp:taxon-name-part> <tp:taxon-name-part taxon-name-part-type="species" reg="atriceps">atriceps</tp:taxon-name-part></tp:taxon-name></italic><bold>C</bold> anterior wing of <italic><tp:taxon-name><tp:taxon-name-part taxon-name-part-type="genus" reg="Tapinoma">T.</tp:taxon-name-part> <tp:taxon-name-part taxon-name-part-type="species" reg="atriceps">atriceps</tp:taxon-name-part></tp:taxon-name></italic><bold>D</bold> posterior wing of <italic><tp:taxon-name><tp:taxon-name-part taxon-name-part-type="genus" reg="Tapinoma">T.</tp:taxon-name-part> <tp:taxon-name-part taxon-name-part-type="species" reg="atriceps">atriceps</tp:taxon-name-part></tp:taxon-name></italic><bold>E</bold> head in frontal view of <italic><tp:taxon-name><tp:taxon-name-part taxon-name-part-type="genus" reg="Tapinoma">T.</tp:taxon-name-part> <tp:taxon-name-part taxon-name-part-type="species" reg="breviscapum">breviscapum</tp:taxon-name-part></tp:taxon-name></italic><bold>F</bold> body in lateral view of <italic><tp:taxon-name><tp:taxon-name-part taxon-name-part-type="genus" reg="Tapinoma">T.</tp:taxon-name-part> <tp:taxon-name-part taxon-name-part-type="species" reg="breviscapum">breviscapum</tp:taxon-name-part></tp:taxon-name></italic>. Photographed specimens and those included in the molecular analyzes (haplotypes H04 and H08 respectively) are nestmates. Specimens deposited in <named-content xmlns:xlink="http://www.w3.org/1999/xlink" content-type="dwc:institutional_code" xlink:type="simple">DZUP</named-content>. Photographs by M. Escárraga.</p></caption><graphic xmlns:xlink="http://www.w3.org/1999/xlink" xlink:href="zookeys-1033-035-g002.jpg" position="float" orientation="portrait" xlink:type="simple" id="oo_534731.jpg"><uri content-type="original_file" xlink:type="simple">https://binary.pensoft.net/fig/534731</uri></graphic></fig><p><italic>Queen</italic>. Measurements (<italic>n</italic> = 4): <abbrev xmlns:xlink="http://www.w3.org/1999/xlink" xlink:title="Head length" id="ABBRID0EVZAG" xlink:type="simple">HL</abbrev> 0.73 ± 0.03 (0.70–0.76), <abbrev xmlns:xlink="http://www.w3.org/1999/xlink" xlink:title="Head width" id="ABBRID0EZZAG" xlink:type="simple">HW</abbrev> 0.68 ± 0.04 (0.64–0.71), <abbrev xmlns:xlink="http://www.w3.org/1999/xlink" xlink:title="Scape length" id="ABBRID0E4ZAG" xlink:type="simple">SL</abbrev> 0.60 ± 0.02 (0.58–0.62), <abbrev xmlns:xlink="http://www.w3.org/1999/xlink" xlink:title="Weber'S, length" id="ABBRID0EB1AG" xlink:type="simple">WL</abbrev> 1.23 ± 0.13 (1.08–1.32). Indices: <abbrev xmlns:xlink="http://www.w3.org/1999/xlink" xlink:title="Cephalic index" id="ABBRID0EF1AG" xlink:type="simple">CI</abbrev> 94 ± 3 (91–97), <abbrev xmlns:xlink="http://www.w3.org/1999/xlink" xlink:title="Scape index" id="ABBRID0EJ1AG" xlink:type="simple">SI</abbrev> 83 ± 1 (82–83).</p><p>Head subquadrate in full-face view, slightly longer than broad (<abbrev xmlns:xlink="http://www.w3.org/1999/xlink" xlink:title="Cephalic index" id="ABBRID0EP1AG" xlink:type="simple">CI</abbrev> 91–97), lateral margin very convex, posterior margin straight to slightly convex (Fig. <xref ref-type="fig" rid="F2">2B</xref>). Mandibular masticatory margin with one large apical tooth, followed by 2 smaller teeth, fourth tooth larger than third, followed by 5 smaller teeth, and then small denticles decreasing in size. Anterior margin of clypeus slightly emarginate medially. Scape relatively long, reaching or surpassing posterior margin of head by length shorter than that of pedicel (<abbrev xmlns:xlink="http://www.w3.org/1999/xlink" xlink:title="Scape index" id="ABBRID0EX1AG" xlink:type="simple">SI</abbrev> 82–83). Forewing with crossveins 2r-rs, 2rs-m, and cu-a present (Fig. <xref ref-type="fig" rid="F2">2C, D</xref>). Hindwing with cu-a present, cubitus short, not projected after 1rs-m+M. Integument weakly imbricate; mesopleuron smooth. Body covered by short yellowish pilosity, excepting glabrous petiole. Clypeus bearing 6 long setae; gastric tergites each bearing several erect setae near their posterior margins. Body color medium brown; palps, flagella, coxae, trochanter, tibiae, tarsi, and petiole whitish yellow; propodeum usually brown, but sometimes with whitish-yellow spot on posterodorsal region. Gastric tergites I–III with pale-yellow, posterior transverse strip.</p><p><italic>Male</italic>. Measurements (<italic>n</italic> = 4): <abbrev xmlns:xlink="http://www.w3.org/1999/xlink" xlink:title="Head length" id="ABBRID0EF2AG" xlink:type="simple">HL</abbrev> 0.48 ± 0.04 (0.44–0.51), <abbrev xmlns:xlink="http://www.w3.org/1999/xlink" xlink:title="Head width" id="ABBRID0EJ2AG" xlink:type="simple">HW</abbrev> 0.52 ± 0.02 (0.50–0.53), <abbrev xmlns:xlink="http://www.w3.org/1999/xlink" xlink:title="Scape length" id="ABBRID0EN2AG" xlink:type="simple">SL</abbrev> 0.36 ± 0.04 (0.32–0.41), <abbrev xmlns:xlink="http://www.w3.org/1999/xlink" xlink:title="Weber'S, length" id="ABBRID0ER2AG" xlink:type="simple">WL</abbrev> 0.63 ± 0.02 (0.61–0.66). Indices: <abbrev xmlns:xlink="http://www.w3.org/1999/xlink" xlink:title="Cephalic index" id="ABBRID0EV2AG" xlink:type="simple">CI</abbrev> 105 ± 11 (92–114), <abbrev xmlns:xlink="http://www.w3.org/1999/xlink" xlink:title="Scape index" id="ABBRID0EZ2AG" xlink:type="simple">SI</abbrev> 76 ± 5 (71–82).</p><p>Head rounded in dorsal view; posterior margin slightly interrupted by posterior ocelli; anterior margin of clypeus straight to weakly emarginate medially. Eye large, rounded. Scape long, reaching or surpassing posterior head margin. Mandible semi-falcate; masticatory margin with large apical tooth followed by denticles of similar size forming a serrated surface continuing indistinctly up to the mandibular basal margin. Integument feebly imbricate, katepisternum smooth. On forewing, 1m-cu absent, median short. On hindwing, free section of radial and cu-a present, free section of cubitus absent. Row of long setae present on posterior margin of fore and hindwings. Head, scutum, and gaster covered by moderate, yellow, short, appressed hairs; scutellum glabrous. Hairs absent to scarce on pronotum, mesopleuron, propodeum, and petiole. Antenna covered by short, decumbent hairs. Gastric tergites I–V lacking erect setae. Head, mesosoma, petiole, and gaster dark brown. Antenna and legs light brown.</p></tp:treatment-sec><tp:treatment-sec sec-type="distribution" id="SECID0E52AG"><title>Distribution.</title><p><italic><tp:taxon-name><tp:taxon-name-part taxon-name-part-type="genus" reg="Tapinoma">Tapinoma</tp:taxon-name-part> <tp:taxon-name-part taxon-name-part-type="species" reg="atriceps">atriceps</tp:taxon-name-part></tp:taxon-name></italic> occurs in Argentina, Brazil, and Paraguay (Fig. <xref ref-type="fig" rid="F5">5</xref>). In Argentina, this species is present in the northeastern corner of the country, in the province of Misiones. In Brazil, our records show the presence of this species in the states of Mato Grosso do Sul, Minas Gerais, Paraná, Rio Grande do Sul, Santa Catarina, and São Paulo. In Paraguay, <italic><tp:taxon-name><tp:taxon-name-part taxon-name-part-type="genus" reg="Tapinoma">T.</tp:taxon-name-part> <tp:taxon-name-part taxon-name-part-type="species" reg="atriceps">atriceps</tp:taxon-name-part></tp:taxon-name></italic> occurs in the department of Canindeyú.</p></tp:treatment-sec><tp:treatment-sec sec-type="biology" id="SECID0E53AG"><title>Biology.</title><p><italic><tp:taxon-name><tp:taxon-name-part taxon-name-part-type="genus" reg="Tapinoma">Tapinoma</tp:taxon-name-part> <tp:taxon-name-part taxon-name-part-type="species" reg="atriceps">atriceps</tp:taxon-name-part></tp:taxon-name></italic> is an arboreal ant which can be found from the understory layer to the canopy and rarely on the ground. We found nests of this ant in hollow cavities of the vegetation or dry hanging branches, in plants of the families <tp:taxon-name><tp:taxon-name-part taxon-name-part-type="family">Poaceae</tp:taxon-name-part></tp:taxon-name> (<tp:taxon-name><tp:taxon-name-part taxon-name-part-type="subfamily">Bambusoideae</tp:taxon-name-part></tp:taxon-name>), <tp:taxon-name><tp:taxon-name-part taxon-name-part-type="family">Melastomataceae</tp:taxon-name-part></tp:taxon-name>, <tp:taxon-name><tp:taxon-name-part taxon-name-part-type="family">Piperaceae</tp:taxon-name-part></tp:taxon-name>, and <tp:taxon-name><tp:taxon-name-part taxon-name-part-type="family">Urticaceae</tp:taxon-name-part></tp:taxon-name>. Workers are commonly found foraging on the leaves of plants near the nest. The colony can be moderately large, with more than 312 workers, and in a couple of nests we found four dealate queens, evidencing polygyny as in other species of <italic><tp:taxon-name><tp:taxon-name-part taxon-name-part-type="genus" reg="Tapinoma">Tapinoma</tp:taxon-name-part></tp:taxon-name></italic> (e.g., <xref ref-type="bibr" rid="B4">Bustos and Cherix 1998</xref>; <xref ref-type="bibr" rid="B3">Buczkowski and Bennet 2008</xref>).</p></tp:treatment-sec><tp:treatment-sec sec-type="material" id="SECID0EX5AG"><title>Material examined.</title><p>Argentina • 2 queens, 2 workers; Misiones, Parque Provincial Teyú Cuaré; <named-content xmlns:xlink="http://www.w3.org/1999/xlink" content-type="dwc:verbatimCoordinates" xlink:type="simple"><named-content content-type="geo-json" specific-use="{&#34;type&#34;:&#34;Point&#34;,&#34;coordinates&#34;:[-55.593667,-27.284667]}" id="NCID0EA6AG" xlink:type="simple">27°17.08'S, 55°35.62'W</named-content></named-content>; 28 Dec. 2007; W. Mackay and E. Mackay legs; <named-content xmlns:xlink="http://www.w3.org/1999/xlink" content-type="dwc:institutional_code" xlink:type="simple">WEMC</named-content>. BRAZIL • 1 worker; Mato Grosso do Sul, Dourados, Fazenda Azulão; <named-content xmlns:xlink="http://www.w3.org/1999/xlink" content-type="dwc:verbatimCoordinates" xlink:type="simple"><named-content content-type="geo-json" specific-use="{&#34;type&#34;:&#34;Point&#34;,&#34;coordinates&#34;:[-54.918883,-22.213333]}" id="NCID0EN6AG" xlink:type="simple">22°12.800'S, 54°55.133'W</named-content></named-content>; 10 Mar. 2006; M. Santana and A.Vieira legs; <named-content xmlns:xlink="http://www.w3.org/1999/xlink" content-type="dwc:institutional_code" xlink:type="simple">DZUP</named-content> • 2 males, 4 workers; Minas Gerais, Alto Caparaó, Parque Nacional Caparaó, <named-content xmlns:xlink="http://www.w3.org/1999/xlink" content-type="dwc:verbatimCoordinates" xlink:type="simple"><named-content content-type="geo-json" specific-use="{&#34;type&#34;:&#34;Point&#34;,&#34;coordinates&#34;:[-41.851383,-20.419250]}" id="NCID0E16AG" xlink:type="simple">20°25.155'S, 41°51.083'W</named-content></named-content>; 5–20 Dec. 2011; J. Chaul leg. <named-content xmlns:xlink="http://www.w3.org/1999/xlink" content-type="dwc:institutional_code" xlink:type="simple">DZUP</named-content> • 1 worker; Minas Gerais, Lavras, Fragmento 06; Dec. 2002; M.S. Santos and N.S. Dias legs; CEPLAC • 1 queen; Minas Gerais, Pedra Azul; alt. 800 m; Nov. 1972, Seabra and Alvarenga legs; <named-content xmlns:xlink="http://www.w3.org/1999/xlink" content-type="dwc:institutional_code" xlink:type="simple">MZSP</named-content> 10657 • 2 workers; Minas Gerais, Pedra Azul, Seabra and Alvarenga legs; <named-content xmlns:xlink="http://www.w3.org/1999/xlink" content-type="dwc:institutional_code" xlink:type="simple">MZSP</named-content> 10658 • 1 worker, 1 queen; Minas Gerais, Serra do Cipó, <named-content xmlns:xlink="http://www.w3.org/1999/xlink" content-type="dwc:verbatimCoordinates" xlink:type="simple"><named-content content-type="geo-json" specific-use="{&#34;type&#34;:&#34;Point&#34;,&#34;coordinates&#34;:[-43.851383,-19.419250]}" id="NCID0ERABG" xlink:type="simple">19°25.155'S, 43°51.083'W</named-content></named-content>; 26 Ju. 2016; F. Siqueira leg.; <named-content xmlns:xlink="http://www.w3.org/1999/xlink" content-type="dwc:institutional_code" xlink:type="simple">DZUP</named-content> • 1 worker; Minas Gerais, Viçosa, Mata do Paraíso; 1997/1998; S. de M. Soares leg.; CEPLAC • 1 male, 1 queen, 1 worker; Paraná, Antonina, Reserva Natural Guaricica, <named-content xmlns:xlink="http://www.w3.org/1999/xlink" content-type="dwc:verbatimCoordinates" xlink:type="simple"><named-content content-type="geo-json" specific-use="{&#34;type&#34;:&#34;Point&#34;,&#34;coordinates&#34;:[-48.659867,-25.296567]}" id="NCID0E5ABG" xlink:type="simple">25°17.794'S, 48°39.592'W</named-content></named-content>; 26 Dec. 2016; C. da Costa leg.; <named-content xmlns:xlink="http://www.w3.org/1999/xlink" content-type="dwc:institutional_code" xlink:type="simple">DZUP</named-content> • 1 queen, 1 worker; Paraná, Antonina, Reserva Natural Guaricica; 25°18.354'S, 48°39.678W; 29 Oct. 2016; M. Escárraga leg.; <named-content xmlns:xlink="http://www.w3.org/1999/xlink" content-type="dwc:institutional_code" xlink:type="simple">DZUP</named-content> 548798 • 1 worker; Paraná, Antonina, Reserva Natural Guaricica; 10–13 Jul. 2016; M. Escárraga leg.; <named-content xmlns:xlink="http://www.w3.org/1999/xlink" content-type="dwc:institutional_code" xlink:type="simple">DZUP</named-content> 548797 • 2 workers; Paraná, Guaraqueçaba, Reserva Natural Salto Morato, <named-content xmlns:xlink="http://www.w3.org/1999/xlink" content-type="dwc:verbatimCoordinates" xlink:type="simple"><named-content content-type="geo-json" specific-use="{&#34;type&#34;:&#34;Point&#34;,&#34;coordinates&#34;:[-48.298000,-25.163600]}" id="NCID0EVBBG" xlink:type="simple">25°09.816'S, 48°17.880'W</named-content></named-content>; 8 Dec. 2016; M. Escárraga leg.; <named-content xmlns:xlink="http://www.w3.org/1999/xlink" content-type="dwc:institutional_code" xlink:type="simple">DZUP</named-content> 548784 • 1 worker; Paraná, Paranaguá, Parque Estadual do Palmito; <named-content xmlns:xlink="http://www.w3.org/1999/xlink" content-type="dwc:verbatimCoordinates" xlink:type="simple"><named-content content-type="geo-json" specific-use="{&#34;type&#34;:&#34;Point&#34;,&#34;coordinates&#34;:[-48.541600,-25.583600]}" id="NCID0ECCBG" xlink:type="simple">25°35.016'S, 48°32.496'W</named-content></named-content>, 28 Apr. 2016; M. Escárraga leg.; <named-content xmlns:xlink="http://www.w3.org/1999/xlink" content-type="dwc:institutional_code" xlink:type="simple">DZUP</named-content> 548786 • 2 workers; Paraná, Pq. Marumby, Km 34, Estr. Graciosa; 3 Oct. 1980; A.L. Lozovei leg.; MZSP14069 • 1 worker; Rio Grande do Sul; MZSP11439 • 1 worker; Rio Grande do Sul, Porto Alegre, Morro São Pedro, <named-content xmlns:xlink="http://www.w3.org/1999/xlink" content-type="dwc:verbatimCoordinates" xlink:type="simple"><named-content content-type="geo-json" specific-use="{&#34;type&#34;:&#34;Point&#34;,&#34;coordinates&#34;:[-51.101300,-30.180400]}" id="NCID0EPCBG" xlink:type="simple">30°10.824'S, 51°06.078'W</named-content></named-content>; L. Kaminski leg.; <named-content xmlns:xlink="http://www.w3.org/1999/xlink" content-type="dwc:institutional_code" xlink:type="simple">DZUP</named-content> • 2 workers; Rio Grande do Sul, Porto Alegre; <named-content xmlns:xlink="http://www.w3.org/1999/xlink" content-type="dwc:verbatimCoordinates" xlink:type="simple"><named-content content-type="geo-json" specific-use="{&#34;type&#34;:&#34;Point&#34;,&#34;coordinates&#34;:[-51.101300,-30.180400]}" id="NCID0E3CBG" xlink:type="simple">30°10.824'S, 51°06.078'W</named-content></named-content>; 27 Dec. 2016; M. Escárraga leg.; <named-content xmlns:xlink="http://www.w3.org/1999/xlink" content-type="dwc:institutional_code" xlink:type="simple">DZUP</named-content> 548788 • 3 workers; Santa Catarina, Blumenau; alt. 120 m;19 Jan. 1972; W.W. Kempf leg.; <named-content xmlns:xlink="http://www.w3.org/1999/xlink" content-type="dwc:institutional_code" xlink:type="simple">MZSP</named-content> 7049 • 1 worker; Santa Catarina, Brusque, RPPN Chácara Edith; <named-content xmlns:xlink="http://www.w3.org/1999/xlink" content-type="dwc:verbatimCoordinates" xlink:type="simple"><named-content content-type="geo-json" specific-use="{&#34;type&#34;:&#34;Point&#34;,&#34;coordinates&#34;:[-48.893017,-27.094867]}" id="NCID0EODBG" xlink:type="simple">27°05.692'S, 48°53.581'W</named-content></named-content>; 28 Feb. 2013; Y. Gadelha leg.; <named-content xmlns:xlink="http://www.w3.org/1999/xlink" content-type="dwc:institutional_code" xlink:type="simple">DZUP</named-content> • 1 worker; Santa Catarina, Florianópolis, Naufragados; <named-content xmlns:xlink="http://www.w3.org/1999/xlink" content-type="dwc:verbatimCoordinates" xlink:type="simple"><named-content content-type="geo-json" specific-use="{&#34;type&#34;:&#34;Point&#34;,&#34;coordinates&#34;:[-48.561567,-27.823417]}" id="NCID0E2DBG" xlink:type="simple">27°49.405'S, 48°33.694'W</named-content></named-content>; 19 Feb. 2016; J. Chaul leg.; <named-content xmlns:xlink="http://www.w3.org/1999/xlink" content-type="dwc:institutional_code" xlink:type="simple">DZUP</named-content> • 2 workers; Santa Catarina, Florianópolis; <named-content xmlns:xlink="http://www.w3.org/1999/xlink" content-type="dwc:verbatimCoordinates" xlink:type="simple"><named-content content-type="geo-json" specific-use="{&#34;type&#34;:&#34;Point&#34;,&#34;coordinates&#34;:[-48.432700,-27.598800]}" id="NCID0EIEBG" xlink:type="simple">27°35.928'S, 48°25.962'W</named-content></named-content>; 25 Feb. 2017; M. Escárraga leg.; <named-content xmlns:xlink="http://www.w3.org/1999/xlink" content-type="dwc:institutional_code" xlink:type="simple">DZUP</named-content> 548789 • 1 worker; Santa Catarina, Florianópolis, Praia Mole, <named-content xmlns:xlink="http://www.w3.org/1999/xlink" content-type="dwc:verbatimCoordinates" xlink:type="simple"><named-content content-type="geo-json" specific-use="{&#34;type&#34;:&#34;Point&#34;,&#34;coordinates&#34;:[-48.432700,-27.598783]}" id="NCID0EVEBG" xlink:type="simple">27°35.927'S, 48°25.962'W</named-content></named-content>; 25 Feb. 2017; A. Menezes leg.; <named-content xmlns:xlink="http://www.w3.org/1999/xlink" content-type="dwc:institutional_code" xlink:type="simple">DZUP</named-content> • 2 workers; Santa Catarina, Seara, Nova Teutônia; Jul. 1959; F. Plaumann leg.; <named-content xmlns:xlink="http://www.w3.org/1999/xlink" content-type="dwc:institutional_code" xlink:type="simple">MZSP</named-content> • 1 worker; Santa Catarina, Seara, Nova Teutônia; 19 Dec. 1972; F. Plaumann leg.; MZSP8566 • 2 workers; Santa Catarina, Palhoça, Parque Estadual da Serra do Tabuleiro; <named-content xmlns:xlink="http://www.w3.org/1999/xlink" content-type="dwc:verbatimCoordinates" xlink:type="simple"><named-content content-type="geo-json" specific-use="{&#34;type&#34;:&#34;Point&#34;,&#34;coordinates&#34;:[-48.697217,-27.741117]}" id="NCID0EHFBG" xlink:type="simple">27°44.467'S, 48°41.833'W</named-content></named-content>; 2–10 Jun. 2003; winkler 30; R.R. Silva, B. H. Dietz and A. Tavares legs.; <named-content xmlns:xlink="http://www.w3.org/1999/xlink" content-type="dwc:institutional_code" xlink:type="simple">MZSP</named-content> • 3 workers; Santa Catarina, Seara, <named-content xmlns:xlink="http://www.w3.org/1999/xlink" content-type="dwc:verbatimCoordinates" xlink:type="simple"><named-content content-type="geo-json" specific-use="{&#34;type&#34;:&#34;Point&#34;,&#34;coordinates&#34;:[-52.300000,-24.116667]}" id="NCID0EUFBG" xlink:type="simple">24°07'S, 52°18'W</named-content></named-content>; Jul. 1999; R. R. Silva leg.; Transecto II Isca Veget.; <named-content xmlns:xlink="http://www.w3.org/1999/xlink" content-type="dwc:institutional_code" xlink:type="simple">MZSP</named-content> • 1 worker; Santa Catarina, Seara; Jul. 1958; F. Plaumann leg.; <named-content xmlns:xlink="http://www.w3.org/1999/xlink" content-type="dwc:institutional_code" xlink:type="simple">MZSP</named-content> 2719 • 1 worker; Santa Catarina, Santo Amaro da Imperatriz, Parque Estadual da Serra do Tabuleiro, <named-content xmlns:xlink="http://www.w3.org/1999/xlink" content-type="dwc:verbatimCoordinates" xlink:type="simple"><named-content content-type="geo-json" specific-use="{&#34;type&#34;:&#34;Point&#34;,&#34;coordinates&#34;:[-48.837950,-27.922600]}" id="NCID0EGGBG" xlink:type="simple">27°55.356'S, 48° 50.277'W</named-content></named-content>; 26 Nov. 2013; Y. Gadelha leg.; <named-content xmlns:xlink="http://www.w3.org/1999/xlink" content-type="dwc:institutional_code" xlink:type="simple">DZUP</named-content> • 1 male, 1 queen, 1 worker; São Paulo, 8 Km SW Jundiaí; <named-content xmlns:xlink="http://www.w3.org/1999/xlink" content-type="dwc:verbatimCoordinates" xlink:type="simple"><named-content content-type="geo-json" specific-use="{&#34;type&#34;:&#34;Point&#34;,&#34;coordinates&#34;:[-46.933333,-23.233333]}" id="NCID0ETGBG" xlink:type="simple">23°14'S, 46°56'W</named-content></named-content>; alt. 1180m,; 28 Dec. 1993; Manual; P.S. Ward leg.; [<named-content xmlns:xlink="http://www.w3.org/1999/xlink" content-type="dwc:institutional_code" xlink:type="simple">PSWC</named-content> 12463] • 2 queens, 3 workers; São Paulo, Ilha da Vitória, 29 Mar.–6. Apr. 1965; Exp. Depto. Zool. legs; <named-content xmlns:xlink="http://www.w3.org/1999/xlink" content-type="dwc:institutional_code" xlink:type="simple">MZSP</named-content> 4083 • 1 queen; São Paulo, Ilha da Vitória; 16–27 Mar. 1964; Exp. Depto. Zool. leg.; <named-content xmlns:xlink="http://www.w3.org/1999/xlink" content-type="dwc:institutional_code" xlink:type="simple">MZSP</named-content> 4176 • 3 workers; São Paulo, Ilha da Vitória; 29 Mar.–6 Apr. 1966; Exp. Depto. Zool. leg.; <named-content xmlns:xlink="http://www.w3.org/1999/xlink" content-type="dwc:institutional_code" xlink:type="simple">MZSP</named-content> 4117; • 2 workers; São Paulo, Ilha do Cardoso; Jan. 1979; Liliana Foneris leg.; <named-content xmlns:xlink="http://www.w3.org/1999/xlink" content-type="dwc:institutional_code" xlink:type="simple">MZSP</named-content> • 2 workers; São Paulo, Salesópolis, Est. Biol. Boracéia; 11 Nov. 1960; K. Lenko leg.; <named-content xmlns:xlink="http://www.w3.org/1999/xlink" content-type="dwc:institutional_code" xlink:type="simple">MZSP</named-content> 1788 • 4 workers; São Paulo, Salesópolis, Est. Biol. Boracéia; 13 Nov. 1960; K. Lenko leg.; <named-content xmlns:xlink="http://www.w3.org/1999/xlink" content-type="dwc:institutional_code" xlink:type="simple">MZSP</named-content> 1483 • 1 worker; São Paulo, Salesópolis, Est.Biol. Boracéia, 3–5 May 1996; Brandão, Agosti, Diniz, Silvestre and Yamamoto legs; <named-content xmlns:xlink="http://www.w3.org/1999/xlink" content-type="dwc:institutional_code" xlink:type="simple">MZSP</named-content> • 6 workers;São Paulo; <named-content xmlns:xlink="http://www.w3.org/1999/xlink" content-type="dwc:institutional_code" xlink:type="simple">USNM</named-content> • 1 worker; São Paulo, Ubatuba, Parque Estadual Serra do Mar; <named-content xmlns:xlink="http://www.w3.org/1999/xlink" content-type="dwc:verbatimCoordinates" xlink:type="simple"><named-content content-type="geo-json" specific-use="{&#34;type&#34;:&#34;Point&#34;,&#34;coordinates&#34;:[-44.787000,-23.299000]}" id="NCID0EIIBG" xlink:type="simple">23°17.940'S, 44°47.220'W</named-content></named-content>; 3–14 Mar. 2008; F. Esteves and R. Feitosa legs; <named-content xmlns:xlink="http://www.w3.org/1999/xlink" content-type="dwc:institutional_code" xlink:type="simple">MZSP</named-content> • PARAGUAY. 1 worker; Canindeyú, Res. Nat. Bosque Mbaracayú, Jejuimí; alt. 107 m; 28 May–5 Jul.1996; Malaise; A.C.F. Costa leg.; <abbrev xmlns:xlink="http://www.w3.org/1999/xlink" content-type="institution" xlink:title="Alexander L. Wild personal collection, Austin, Texas, USA" id="ABBRID0ESIBG" xlink:type="simple">ALWC</abbrev>.</p><fig id="F3" position="float" orientation="portrait"><object-id xmlns:xlink="http://www.w3.org/1999/xlink" content-type="doi" xlink:type="simple">10.3897/zookeys.1033.59880.figure3</object-id><object-id xmlns:xlink="http://www.w3.org/1999/xlink" content-type="arpha" xlink:type="simple">A952AB1F-E4D7-5F8C-BC6D-EC510129422E</object-id><label>Figure 3.</label><caption><p><italic><tp:taxon-name><tp:taxon-name-part taxon-name-part-type="genus" reg="Tapinoma">Tapinoma</tp:taxon-name-part> <tp:taxon-name-part taxon-name-part-type="species" reg="atriceps">atriceps</tp:taxon-name-part></tp:taxon-name></italic> from Antonina, Reserva Natural Guaricica (Paraná, Brazil) and <italic><tp:taxon-name><tp:taxon-name-part taxon-name-part-type="genus" reg="Tapinoma">T.</tp:taxon-name-part> <tp:taxon-name-part taxon-name-part-type="species" reg="breviscapum">breviscapum</tp:taxon-name-part></tp:taxon-name></italic> from Serra do Cipó (Minas Gerais, Brazil) male <bold>A</bold> habitus of <italic><tp:taxon-name><tp:taxon-name-part taxon-name-part-type="genus" reg="Tapinoma">T.</tp:taxon-name-part> <tp:taxon-name-part taxon-name-part-type="species" reg="atriceps">atriceps</tp:taxon-name-part></tp:taxon-name></italic><bold>B</bold> head in frontal view of <italic><tp:taxon-name><tp:taxon-name-part taxon-name-part-type="genus" reg="Tapinoma">T.</tp:taxon-name-part> <tp:taxon-name-part taxon-name-part-type="species" reg="atriceps">atriceps</tp:taxon-name-part></tp:taxon-name></italic><bold>C</bold> anterior wing of <italic><tp:taxon-name><tp:taxon-name-part taxon-name-part-type="genus" reg="Tapinoma">T.</tp:taxon-name-part> <tp:taxon-name-part taxon-name-part-type="species" reg="atriceps">atriceps</tp:taxon-name-part></tp:taxon-name></italic><bold>D</bold> posterior wing of <italic><tp:taxon-name><tp:taxon-name-part taxon-name-part-type="genus" reg="Tapinoma">T.</tp:taxon-name-part> <tp:taxon-name-part taxon-name-part-type="species" reg="atriceps">atriceps</tp:taxon-name-part></tp:taxon-name></italic><bold>E</bold> head in frontal view of <italic><tp:taxon-name><tp:taxon-name-part taxon-name-part-type="genus" reg="Tapinoma">T.</tp:taxon-name-part> <tp:taxon-name-part taxon-name-part-type="species" reg="breviscapum">breviscapum</tp:taxon-name-part></tp:taxon-name></italic><bold>F</bold> habitus of <italic><tp:taxon-name><tp:taxon-name-part taxon-name-part-type="genus" reg="Tapinoma">T.</tp:taxon-name-part> <tp:taxon-name-part taxon-name-part-type="species" reg="breviscapum">breviscapum</tp:taxon-name-part></tp:taxon-name></italic>. Specimens deposited in <named-content xmlns:xlink="http://www.w3.org/1999/xlink" content-type="dwc:institutional_code" xlink:type="simple">DZUP</named-content>. Photographs by M. Escárraga.</p></caption><graphic xmlns:xlink="http://www.w3.org/1999/xlink" xlink:href="zookeys-1033-035-g003.jpg" position="float" orientation="portrait" xlink:type="simple" id="oo_534732.jpg"><uri content-type="original_file" xlink:type="simple">https://binary.pensoft.net/fig/534732</uri></graphic></fig><fig id="F4" position="float" orientation="portrait"><object-id xmlns:xlink="http://www.w3.org/1999/xlink" content-type="doi" xlink:type="simple">10.3897/zookeys.1033.59880.figure4</object-id><object-id xmlns:xlink="http://www.w3.org/1999/xlink" content-type="arpha" xlink:type="simple">0EA28237-F761-597F-BBC1-72982468528F</object-id><label>Figure 4.</label><caption><p><abbrev xmlns:xlink="http://www.w3.org/1999/xlink" xlink:title="scanning electron microscopy" id="ABBRID0EVMBG" xlink:type="simple">SEM</abbrev> microphotographs of <italic><tp:taxon-name><tp:taxon-name-part taxon-name-part-type="genus" reg="Tapinoma">Tapinoma</tp:taxon-name-part> <tp:taxon-name-part taxon-name-part-type="species" reg="atriceps">atriceps</tp:taxon-name-part></tp:taxon-name></italic> from Serra do Cipó (Minas Gerais, Brazil) <bold>A</bold> worker head in dorsal view <bold>B</bold> worker mesosoma in lateral view <bold>C</bold> queen head in dorsal view <bold>D</bold> queen mesosoma in lateral view. The box with dashed lines indicates pubescence on the frons between the frontal carinae. Specimens deposited in <named-content xmlns:xlink="http://www.w3.org/1999/xlink" content-type="dwc:institutional_code" xlink:type="simple">DZUP</named-content>.</p></caption><graphic xmlns:xlink="http://www.w3.org/1999/xlink" xlink:href="zookeys-1033-035-g004.jpg" position="float" orientation="portrait" xlink:type="simple" id="oo_534733.jpg"><uri content-type="original_file" xlink:type="simple">https://binary.pensoft.net/fig/534733</uri></graphic></fig></tp:treatment-sec><tp:treatment-sec><!--Section generated to contain objects referenced in tp:taxon-treatment.--><fig id="F5" position="float" orientation="portrait"><object-id xmlns:xlink="http://www.w3.org/1999/xlink" content-type="doi" xlink:type="simple">10.3897/zookeys.1033.59880.figure5</object-id><object-id xmlns:xlink="http://www.w3.org/1999/xlink" content-type="arpha" xlink:type="simple">D195C9B1-06B8-5F09-BCF0-9A0CDEAC9F04</object-id><label>Figure 5.</label><caption><p>Distribution map of <italic><tp:taxon-name><tp:taxon-name-part taxon-name-part-type="genus" reg="Tapinoma">Tapinoma</tp:taxon-name-part> <tp:taxon-name-part taxon-name-part-type="species" reg="atriceps">atriceps</tp:taxon-name-part></tp:taxon-name></italic> and <italic><tp:taxon-name><tp:taxon-name-part taxon-name-part-type="genus" reg="Tapinoma">T.</tp:taxon-name-part> <tp:taxon-name-part taxon-name-part-type="species" reg="breviscapum">breviscapum</tp:taxon-name-part></tp:taxon-name></italic>. The figures with red outline correspond to the localities for the sequenced specimens. Dark green area in the main map corresponds to the Atlantic Forest domain defined by the WWF.</p></caption><graphic xmlns:xlink="http://www.w3.org/1999/xlink" xlink:href="zookeys-1033-035-g005.jpg" position="float" orientation="portrait" xlink:type="simple" id="oo_534734.jpg"><uri content-type="original_file" xlink:type="simple">https://binary.pensoft.net/fig/534734</uri></graphic></fig></tp:treatment-sec><ref-list><ref id="B21"><mixed-citation xmlns:xlink="http://www.w3.org/1999/xlink" xlink:type="simple"><person-group><name name-style="western"><surname>Kempf</surname><given-names>WW</given-names></name></person-group> (<year>1972</year>) <article-title>Catálogo abreviado das formigas da região Neotropical.</article-title><source>Studia Entomologica</source><volume>15</volume>: <fpage>3</fpage>–<lpage>344</lpage>.</mixed-citation></ref><ref id="B37"><mixed-citation xmlns:xlink="http://www.w3.org/1999/xlink" xlink:type="simple"><person-group><name name-style="western"><surname>Shattuck</surname><given-names>SO</given-names></name></person-group> (<year>1994</year>) <source>Taxonomic catalog of the ant subfamilies <tp:taxon-name><tp:taxon-name-part taxon-name-part-type="subfamily">Aneuretinae</tp:taxon-name-part></tp:taxon-name> and <tp:taxon-name><tp:taxon-name-part taxon-name-part-type="subfamily">Dolichoderinae</tp:taxon-name-part></tp:taxon-name> (<tp:taxon-name><tp:taxon-name-part taxon-name-part-type="order">Hymenoptera</tp:taxon-name-part></tp:taxon-name>: <tp:taxon-name><tp:taxon-name-part taxon-name-part-type="family">Formicidae</tp:taxon-name-part></tp:taxon-name>).</source><publisher-name>University of California Press</publisher-name>, <publisher-loc>Berkeley</publisher-loc>, <size units="page">241 pp</size>.</mixed-citation></ref><ref id="B2"><mixed-citation xmlns:xlink="http://www.w3.org/1999/xlink" xlink:type="simple"><person-group><name name-style="western"><surname>Bolton</surname><given-names>B</given-names></name></person-group> (<year>2021</year>) An online catalog of the ants of the world. <ext-link xlink:type="simple" ext-link-type="uri" xlink:href="http://antcat.org">http://antcat.org</ext-link> [Accessed 08 March 2021]</mixed-citation></ref><ref id="B4"><mixed-citation xmlns:xlink="http://www.w3.org/1999/xlink" xlink:type="simple"><person-group><name name-style="western"><surname>Bustos</surname><given-names>X</given-names></name><name name-style="western"><surname>Cherix</surname><given-names>D</given-names></name></person-group> (<year>1998</year>) <article-title>Contribution e la biologie de <italic><tp:taxon-name><tp:taxon-name-part taxon-name-part-type="genus">Tapinoma</tp:taxon-name-part> <tp:taxon-name-part taxon-name-part-type="species">melanocephalum</tp:taxon-name-part></tp:taxon-name></italic> (Fabricius) (<tp:taxon-name><tp:taxon-name-part taxon-name-part-type="order">Hymenoptera</tp:taxon-name-part></tp:taxon-name>: <tp:taxon-name><tp:taxon-name-part taxon-name-part-type="family">Formicidae</tp:taxon-name-part></tp:taxon-name>).</article-title><source>Actes des Colloques Insectes Sociaux</source><volume>11</volume>: <fpage>95</fpage>–<lpage>101</lpage>. <ext-link xlink:type="simple" ext-link-type="uri" xlink:href="https://www.cabi.org/isc/abstract/20067201967">https://www.cabi.org/isc/abstract/20067201967</ext-link></mixed-citation></ref><ref id="B3"><mixed-citation xmlns:xlink="http://www.w3.org/1999/xlink" xlink:type="simple"><person-group><name name-style="western"><surname>Buczkowski</surname><given-names>G</given-names></name><name name-style="western"><surname>Bennett</surname><given-names>G</given-names></name></person-group> (<year>2008</year>) <article-title>Seasonal polydomy in a polygynous supercolony of the odorous house ant, <italic><tp:taxon-name><tp:taxon-name-part taxon-name-part-type="genus">Tapinoma</tp:taxon-name-part> <tp:taxon-name-part taxon-name-part-type="species">sessile</tp:taxon-name-part></tp:taxon-name></italic>.</article-title><source>Ecological Entomology</source><volume>33</volume>(<issue>6</issue>): <fpage>780</fpage>–<lpage>788</lpage>. <ext-link xlink:type="simple" ext-link-type="doi" xlink:href="10.1111/j.1365-2311.2008.01034.x">https://doi.org/10.1111/j.1365-2311.2008.01034.x</ext-link></mixed-citation></ref></ref-list></tp:taxon-treatment>
