# Supplementary material for: Morphological and genetic evidence supports the separation of two Tapinoma ants (Formicidae, Dolichoderinae) from the Atlantic Forest biome
Source: Zookeys. 2021 Apr 22;1033:35–62. doi: 10.3897/zookeys.1033.59880 (PMC8084850; doi:10.3897/zookeys.1033.59880)
Supplement: XML Treatment for Tapinoma breviscapum [file zookeys.1033.59880-treatment2.xml]

<!DOCTYPE tp:taxon-treatment
  PUBLIC "-//TaxonX//DTD Taxonomic Treatment Publishing DTD v0 20100105//EN" "tax-treatment-NSO.dtd">
<tp:taxon-treatment xmlns:tp="http://www.plazi.org/taxpub"><tp:treatment-meta><kwd-group><label>Taxon classification</label><kwd><named-content xmlns:xlink="http://www.w3.org/1999/xlink" content-type="kingdom">Animalia</named-content></kwd><kwd><named-content xmlns:xlink="http://www.w3.org/1999/xlink" content-type="order">Hymenoptera</named-content></kwd><kwd><named-content xmlns:xlink="http://www.w3.org/1999/xlink" content-type="family">Formicidae</named-content></kwd></kwd-group><mixed-citation publication-type="journal"><person-group><name><surname>Escárraga</surname><given-names>Mayron E.</given-names></name><name><surname>Lattke</surname><given-names>John E.</given-names></name><name><surname>Pie</surname><given-names>Marcio R.</given-names></name><name><surname>Guerrero</surname><given-names>Roberto J.</given-names></name></person-group><article-title>Morphological and genetic evidence supports the separation of two <italic><tp:taxon-name><tp:taxon-name-part taxon-name-part-type="genus" reg="Tapinoma">Tapinoma</tp:taxon-name-part></tp:taxon-name></italic> ants (<tp:taxon-name><tp:taxon-name-part taxon-name-part-type="family">Formicidae</tp:taxon-name-part></tp:taxon-name>, <tp:taxon-name><tp:taxon-name-part taxon-name-part-type="subfamily">Dolichoderinae</tp:taxon-name-part></tp:taxon-name>) from the Atlantic Forest biome</article-title><source>Zookeys</source><day>22</day><month>4</month><year>2021</year><volume>1033</volume><fpage>35</fpage><lpage>62</lpage><pub-id pub-id-type="doi">10.3897/zookeys.1033.59880</pub-id></mixed-citation></tp:treatment-meta><tp:nomenclature><tp:taxon-name><object-id xmlns:xlink="http://www.w3.org/1999/xlink" content-type="arpha" xlink:type="simple">665E07B2-A66F-5E0B-B602-16F660FE11B3</object-id>
              <tp:taxon-name-part taxon-name-part-type="genus" reg="Tapinoma">Tapinoma</tp:taxon-name-part>
              <tp:taxon-name-part taxon-name-part-type="species" reg="breviscapum">breviscapum</tp:taxon-name-part>
            </tp:taxon-name><tp:taxon-authority>Forel, 1908 status novo</tp:taxon-authority><xref ref-type="fig" rid="F1">Figs 1C, D</xref><xref ref-type="fig" rid="F2">, 2E, F</xref><xref ref-type="fig" rid="F3">, 3E, F</xref><xref ref-type="fig" rid="F5">, 5</xref><xref ref-type="fig" rid="F6">, 6</xref><tp:nomenclature-citation-list><tp:nomenclature-citation><tp:taxon-name>
                  <tp:taxon-name-part taxon-name-part-type="genus" reg="Tapinoma">Tapinoma</tp:taxon-name-part> <tp:taxon-name-part taxon-name-part-type="species" reg="atriceps">atriceps</tp:taxon-name-part> <tp:taxon-name-part taxon-name-part-type="subspecies" reg="breviscapa">breviscapa</tp:taxon-name-part></tp:taxon-name><comment>Forel, 1908: 384–385. Syntype series (worker, queen): Brazil, São Paulo, Raiz da Serra. [<named-content xmlns:xlink="http://www.w3.org/1999/xlink" content-type="dwc:institutional_code" xlink:type="simple">MHNG</named-content>, examined]. One syntype worker (CASENT0909768) here designated lectotype; two workers designated as paralectotypes, uppermost specimen and lowermost on the same pin as lectotype worker (<named-content xmlns:xlink="http://www.w3.org/1999/xlink" content-type="dwc:institutional_code" xlink:type="simple">MHNG</named-content>, examined).</comment></tp:nomenclature-citation><tp:nomenclature-citation><tp:taxon-name>
                  <tp:taxon-name-part taxon-name-part-type="genus" reg="Tapinoma">Tapinoma</tp:taxon-name-part> <tp:taxon-name-part taxon-name-part-type="species" reg="atriceps">atriceps</tp:taxon-name-part> <tp:taxon-name-part taxon-name-part-type="subspecies" reg="breviscapum">breviscapum</tp:taxon-name-part></tp:taxon-name><comment>Forel. <xref ref-type="bibr" rid="B21">Kempf 1972</xref>: 247.</comment></tp:nomenclature-citation><tp:nomenclature-citation><tp:taxon-name>
                  <tp:taxon-name-part taxon-name-part-type="genus" reg="Tapinoma">Tapinoma</tp:taxon-name-part> <tp:taxon-name-part taxon-name-part-type="species" reg="atriceps">atriceps</tp:taxon-name-part> <tp:taxon-name-part taxon-name-part-type="subspecies" reg="breviscapum">breviscapum</tp:taxon-name-part></tp:taxon-name><comment>Forel. <xref ref-type="bibr" rid="B37">Shattuck 1994</xref>: 142.</comment></tp:nomenclature-citation><tp:nomenclature-citation><tp:taxon-name>
                  <tp:taxon-name-part taxon-name-part-type="genus" reg="Tapinoma">Tapinoma</tp:taxon-name-part> <tp:taxon-name-part taxon-name-part-type="species" reg="atriceps">atriceps</tp:taxon-name-part> <tp:taxon-name-part taxon-name-part-type="subspecies" reg="breviscapum">breviscapum</tp:taxon-name-part></tp:taxon-name><comment>Forel. <xref ref-type="bibr" rid="B2">Bolton 2021</xref>: e-catalogue (<ext-link xmlns:xlink="http://www.w3.org/1999/xlink" xlink:type="simple" ext-link-type="uri" xlink:href="http://antcat.org">http://antcat.org</ext-link>).</comment></tp:nomenclature-citation></tp:nomenclature-citation-list></tp:nomenclature><tp:treatment-sec sec-type="Worker diagnosis" id="SECID0EOSBG"><title>Worker diagnosis.</title><p>Lateral margin of head in frontal view slightly convex. Eye with 7 or 8 ommatidia along maximum diameter. Scape short (<abbrev xmlns:xlink="http://www.w3.org/1999/xlink" xlink:title="Scape index" id="ABBRID0EUSBG" xlink:type="simple">SI</abbrev> &lt; 85). Dorsal face of propodeum in lateral view meeting propodeal declivity through rounded angle; length of dorsal margin about ½ that of declivity.</p><p><italic>Worker</italic>. Measurements (<italic>n</italic> = 16): <abbrev xmlns:xlink="http://www.w3.org/1999/xlink" xlink:title="Head length" id="ABBRID0E5SBG" xlink:type="simple">HL</abbrev> 0.58 ± 0.04 (0.53–0.66), <abbrev xmlns:xlink="http://www.w3.org/1999/xlink" xlink:title="Head width" id="ABBRID0ECTBG" xlink:type="simple">HW</abbrev> 0.48 ± 0.04 (0.43–0.56), <abbrev xmlns:xlink="http://www.w3.org/1999/xlink" xlink:title="Scape length" id="ABBRID0EGTBG" xlink:type="simple">SL</abbrev> 0.48 ± 0.03 (0.44–0.56), <abbrev xmlns:xlink="http://www.w3.org/1999/xlink" xlink:title="Weber'S, length" id="ABBRID0EKTBG" xlink:type="simple">WL</abbrev> 0.63 ± 0.06 (0.49–0.78). Indices: <abbrev xmlns:xlink="http://www.w3.org/1999/xlink" xlink:title="Cephalic index" id="ABBRID0EOTBG" xlink:type="simple">CI</abbrev> 83 ± 1 (82–85), <abbrev xmlns:xlink="http://www.w3.org/1999/xlink" xlink:title="Scape index" id="ABBRID0ESTBG" xlink:type="simple">SI</abbrev> 80 ± 2 (78–85).</p><p>Head in full-face view oval to rectangular, longer than wide; lateral and posterior margins slightly convex. Maxillary palps filiform, relatively short, not posteriorly surpassing beyond mid-length of head. Mandibles with masticatory margin with 1 large apical tooth, followed by 2 smaller teeth, fourth tooth larger than third, and then followed by denticles. Anterior margin of clypeus slightly emarginate medially. Scape relatively short when compared to <italic><tp:taxon-name><tp:taxon-name-part taxon-name-part-type="genus" reg="Tapinoma">T.</tp:taxon-name-part> <tp:taxon-name-part taxon-name-part-type="species" reg="atriceps">atriceps</tp:taxon-name-part></tp:taxon-name></italic> (<abbrev xmlns:xlink="http://www.w3.org/1999/xlink" xlink:title="Scape index" id="ABBRID0EDUBG" xlink:type="simple">SI</abbrev> &lt; 85), reaching or surpassing posterior margin of head by distance shorter than pedicel length. Pronotum and mesonotum form continuous feeble convexity in lateral view; metanotal groove weakly impressed; propodeum dome-shaped, slightly higher than mesonotum. Integument weakly imbricate, excepting petiole which is smooth. Body covered with short decumbent pubescence. Head (excluding clypeus), antenna, and mesosoma lacking erect setae, clypeus with 6 anterior setae. Pilosity pattern on gastric tergites similar as to <italic><tp:taxon-name><tp:taxon-name-part taxon-name-part-type="genus" reg="Tapinoma">T.</tp:taxon-name-part> <tp:taxon-name-part taxon-name-part-type="species" reg="atriceps">atriceps</tp:taxon-name-part></tp:taxon-name></italic>. Head and gaster medium brown; antenna, mesosoma, legs, and petiole pale whitish yellow to bright orange (Fig. <xref ref-type="fig" rid="F1">1C, D</xref>). Mesosoma with brown spot on mesopleuron and lateral pronotum, sometimes present on metapleuron and lateral propodeum, almost completely covering mesosomal side.</p><p><italic>Queen</italic>. Measurements (<italic>n</italic> = 6): <abbrev xmlns:xlink="http://www.w3.org/1999/xlink" xlink:title="Head length" id="ABBRID0E3UBG" xlink:type="simple">HL</abbrev> 0.74 ± 0.04 (0.70–0.80), <abbrev xmlns:xlink="http://www.w3.org/1999/xlink" xlink:title="Head width" id="ABBRID0EAVBG" xlink:type="simple">HW</abbrev> 0.64 ± 0.03 (0.59–0.68), <abbrev xmlns:xlink="http://www.w3.org/1999/xlink" xlink:title="Scape length" id="ABBRID0EEVBG" xlink:type="simple">SL</abbrev> 0.54 ± 0.04 (0.49–0.59), <abbrev xmlns:xlink="http://www.w3.org/1999/xlink" xlink:title="Weber'S, length" id="ABBRID0EIVBG" xlink:type="simple">WL</abbrev> 1.24 ± 0.18 (1.07–1.46). Indices: <abbrev xmlns:xlink="http://www.w3.org/1999/xlink" xlink:title="Cephalic index" id="ABBRID0EMVBG" xlink:type="simple">CI</abbrev> 86 ± 1 (84–87), <abbrev xmlns:xlink="http://www.w3.org/1999/xlink" xlink:title="Scape index" id="ABBRID0EQVBG" xlink:type="simple">SI</abbrev> 73 ± 2 (70–76).</p><p>Head rectangular in full-face view, clearly longer than wide (<abbrev xmlns:xlink="http://www.w3.org/1999/xlink" xlink:title="Cephalic index" id="ABBRID0EWVBG" xlink:type="simple">CI</abbrev> 84–87); lateral and posterior margins straight. Masticatory margin of mandible with 1 large apical tooth, followed by 2 smaller teeth, fourth tooth larger than third, followed by 5 smaller teeth, and then small denticles decreasing in size. Clypeus slightly emarginate anteromedially. Scape short, never surpassing posterior margin of head (<abbrev xmlns:xlink="http://www.w3.org/1999/xlink" xlink:title="Scape index" id="ABBRID0E1VBG" xlink:type="simple">SI</abbrev> 72–76). Integument weakly imbricate, mesopleuron smooth. Dorsum of head with abundant, short, decumbent hairs; clypeus bearing 6 long hairs; gastric tergites with several erect setae near their posterior margins. Body medium brown; palps, flagellum, coxae, trochanters, tibiae, tarsi, and petiole whitish yellow to bright orange (Fig. <xref ref-type="fig" rid="F2">2E, F</xref>); propodeum sometimes with whitish-yellow spot on posterodorsal region. Gastric tergites I–III with pale-yellow, transverse posterior strip.</p><p><italic>Male</italic>. Measurements (<italic>n</italic> = 3): <abbrev xmlns:xlink="http://www.w3.org/1999/xlink" xlink:title="Head length" id="ABBRID0EIWBG" xlink:type="simple">HL</abbrev> 0.46 ± 0.02 (0.43–0.48) <abbrev xmlns:xlink="http://www.w3.org/1999/xlink" xlink:title="Head width" id="ABBRID0EMWBG" xlink:type="simple">HW</abbrev> 0.46 ± 0.03 (0.43–0.48) <abbrev xmlns:xlink="http://www.w3.org/1999/xlink" xlink:title="Scape length" id="ABBRID0EQWBG" xlink:type="simple">SL</abbrev> 0.36 ± 0.02 (0.33–0.38) <abbrev xmlns:xlink="http://www.w3.org/1999/xlink" xlink:title="Weber'S, length" id="ABBRID0EUWBG" xlink:type="simple">WL</abbrev> 0.62 ± 0.02 (0.61–0.64). Indices: <abbrev xmlns:xlink="http://www.w3.org/1999/xlink" xlink:title="Cephalic index" id="ABBRID0EYWBG" xlink:type="simple">CI</abbrev> 99 ± 2 (97–100) <abbrev xmlns:xlink="http://www.w3.org/1999/xlink" xlink:title="Scape index" id="ABBRID0E3WBG" xlink:type="simple">SI</abbrev> 78 ± 3 (75–82)</p><p>Head in dorsal view rounded, posterior margin slightly interrupted by lateral ocelli; anteromedian margin of clypeus straight to weakly emarginate. Compound eye large, rounded; scape long, reaching posterior margin of head; maxillary palp filiform. Mandible semi-falcate; masticatory margin with large apical tooth followed by many teeth of similar size. Integument feebly imbricate, katepisternum smooth. Forewing with median short; hindwing with free section of radial and cu-a present, free section of cubitus absent. Row of long setae present on posterior margins of fore and hindwing. Head, scutum, scutellum, and gaster covered by moderately abundant, yellow, short, decumbent hairs; antenna covered by short, decumbent hairs. Anepisternum covered by hairs, katepisternum lacking hairs ventrally. Gastric tergites I–V lacking erect setae. Head, mesosoma, petiole, and gaster dark brown; antenna and legs light brown.</p></tp:treatment-sec><tp:treatment-sec sec-type="distribution" id="SECID0EBXBG"><title>Distribution.</title><p><italic><tp:taxon-name><tp:taxon-name-part taxon-name-part-type="genus" reg="Tapinoma">Tapinoma</tp:taxon-name-part> <tp:taxon-name-part taxon-name-part-type="species" reg="breviscapum">breviscapum</tp:taxon-name-part></tp:taxon-name></italic> has been recorded from Misiones, Argentina, and from the Brazilian states of Minas Gerais, Rio de Janeiro, and São Paulo (Fig. <xref ref-type="fig" rid="F5">5</xref>).</p><fig id="F5" position="float" orientation="portrait"><object-id xmlns:xlink="http://www.w3.org/1999/xlink" content-type="doi" xlink:type="simple">10.3897/zookeys.1033.59880.figure5</object-id><object-id xmlns:xlink="http://www.w3.org/1999/xlink" content-type="arpha" xlink:type="simple">D195C9B1-06B8-5F09-BCF0-9A0CDEAC9F04</object-id><label>Figure 5.</label><caption><p>Distribution map of <italic><tp:taxon-name><tp:taxon-name-part taxon-name-part-type="genus" reg="Tapinoma">Tapinoma</tp:taxon-name-part> <tp:taxon-name-part taxon-name-part-type="species" reg="atriceps">atriceps</tp:taxon-name-part></tp:taxon-name></italic> and <italic><tp:taxon-name><tp:taxon-name-part taxon-name-part-type="genus" reg="Tapinoma">T.</tp:taxon-name-part> <tp:taxon-name-part taxon-name-part-type="species" reg="breviscapum">breviscapum</tp:taxon-name-part></tp:taxon-name></italic>. The figures with red outline correspond to the localities for the sequenced specimens. Dark green area in the main map corresponds to the Atlantic Forest domain defined by the WWF.</p></caption><graphic xmlns:xlink="http://www.w3.org/1999/xlink" xlink:href="zookeys-1033-035-g005.jpg" position="float" orientation="portrait" xlink:type="simple" id="oo_534734.jpg"><uri content-type="original_file" xlink:type="simple">https://binary.pensoft.net/fig/534734</uri></graphic></fig></tp:treatment-sec><tp:treatment-sec sec-type="biology" id="SECID0EZYBG"><title>Biology.</title><p><italic><tp:taxon-name><tp:taxon-name-part taxon-name-part-type="genus" reg="Tapinoma">Tapinoma</tp:taxon-name-part> <tp:taxon-name-part taxon-name-part-type="species" reg="breviscapum">breviscapum</tp:taxon-name-part></tp:taxon-name></italic> is an arboreal ant, but beyond that, there is not much available information. This species, reported as <italic><tp:taxon-name><tp:taxon-name-part taxon-name-part-type="genus" reg="Tapinoma">T.</tp:taxon-name-part> <tp:taxon-name-part taxon-name-part-type="species" reg="atriceps">atriceps</tp:taxon-name-part></tp:taxon-name></italic>, was found inhabiting a gall of <italic><tp:taxon-name><tp:taxon-name-part taxon-name-part-type="genus" reg="Microgramma">Microgramma</tp:taxon-name-part> <tp:taxon-name-part taxon-name-part-type="species" reg="squamulosa">squamulosa</tp:taxon-name-part></tp:taxon-name></italic> (Kaulf.) de la Sota (<xref ref-type="bibr" rid="B32">Santos et al. 2019</xref>).</p></tp:treatment-sec><tp:treatment-sec sec-type="material" id="SECID0EE1BG"><title>Material examined.</title><p>Argentina • 3 workers; Misiones, 40.66K N Campinas de América; <named-content xmlns:xlink="http://www.w3.org/1999/xlink" content-type="dwc:verbatimCoordinates" xlink:type="simple"><named-content content-type="geo-json" specific-use="{&#34;type&#34;:&#34;Point&#34;,&#34;coordinates&#34;:[-53.935850,-25.919217]}" id="NCID0EN1BG" xlink:type="simple">25°55.153'S, 53°56.151'W</named-content></named-content>; alt. 508 m; 3 Jan. 2008; W. Mackay and E. Mackay legs; <named-content xmlns:xlink="http://www.w3.org/1999/xlink" content-type="dwc:institutional_code" xlink:type="simple">WEMC</named-content>#22811 BRAZIL • 2 queens, 1 worker; Minas Gerais, Alto Caparaó, Parque Nacional Caparaó; <named-content xmlns:xlink="http://www.w3.org/1999/xlink" content-type="dwc:verbatimCoordinates" xlink:type="simple"><named-content content-type="geo-json" specific-use="{&#34;type&#34;:&#34;Point&#34;,&#34;coordinates&#34;:[-41.851383,-20.419250]}" id="NCID0E11BG" xlink:type="simple">20°25.155'S, 41°51.083'W</named-content></named-content>; 5-20 Dec. 2011; J. Chaul leg.; <named-content xmlns:xlink="http://www.w3.org/1999/xlink" content-type="dwc:institutional_code" xlink:type="simple">DZUP</named-content> • 2 males, 3 workers; Minas Gerais, Serra Caraça; 1380 m; Nov. 1961; K. Lenko, Martins and Silva legs; <named-content xmlns:xlink="http://www.w3.org/1999/xlink" content-type="dwc:institutional_code" xlink:type="simple">MZSP</named-content> 3104 • 3 workers; Minas Gerais, Serra Caraça; 1380m; Nov. 1961; K. Lenko, Martins and Silva legs; <named-content xmlns:xlink="http://www.w3.org/1999/xlink" content-type="dwc:institutional_code" xlink:type="simple">MZSP</named-content> 4216 • 1 male, 2 queens, 17 workers; Minas Gerais, Serra do Cipó, CAPIII; Jan. 2013; M. Anjos M. leg.; <named-content xmlns:xlink="http://www.w3.org/1999/xlink" content-type="dwc:institutional_code" xlink:type="simple">DZUP</named-content> • 1 queen, 2 workers; Minas Gerais, Serra do Cipó, Capão 11; <named-content xmlns:xlink="http://www.w3.org/1999/xlink" content-type="dwc:verbatimCoordinates" xlink:type="simple"><named-content content-type="geo-json" specific-use="{&#34;type&#34;:&#34;Point&#34;,&#34;coordinates&#34;:[-43.550917,-19.247883]}" id="NCID0EW2BG" xlink:type="simple">19°14.873'S, 43°33.055'W</named-content></named-content>; 25 Jun. 2017; H. Brant leg. <named-content xmlns:xlink="http://www.w3.org/1999/xlink" content-type="dwc:institutional_code" xlink:type="simple">DZUP</named-content> • 5 workers; Minas Gerais, Serra do Cipó; <named-content xmlns:xlink="http://www.w3.org/1999/xlink" content-type="dwc:verbatimCoordinates" xlink:type="simple"><named-content content-type="geo-json" specific-use="{&#34;type&#34;:&#34;Point&#34;,&#34;coordinates&#34;:[-43.550900,-19.247900]}" id="NCID0ED3BG" xlink:type="simple">19°14.874'S, 43°33.054'W</named-content></named-content>; 25 Jun. 2017; M. Escárraga leg., MYR380; Genbak codes: <ext-link xmlns:xlink="http://www.w3.org/1999/xlink" ext-link-type="gen" xlink:href="MG920285" xlink:type="simple">MG920285</ext-link>, <ext-link xmlns:xlink="http://www.w3.org/1999/xlink" ext-link-type="gen" xlink:href="MN294973" xlink:type="simple">MN294973</ext-link>, <ext-link xmlns:xlink="http://www.w3.org/1999/xlink" ext-link-type="gen" xlink:href="MN294963" xlink:type="simple">MN294963</ext-link>, <ext-link xmlns:xlink="http://www.w3.org/1999/xlink" ext-link-type="gen" xlink:href="MT375619" xlink:type="simple">MT375619</ext-link>; <named-content xmlns:xlink="http://www.w3.org/1999/xlink" content-type="dwc:institutional_code" xlink:type="simple">DZUP</named-content> 548800 • 1 worker; Rio de Janeiro, Nova Friburgo, Praça do Suspiro, <named-content xmlns:xlink="http://www.w3.org/1999/xlink" content-type="dwc:verbatimCoordinates" xlink:type="simple"><named-content content-type="geo-json" specific-use="{&#34;type&#34;:&#34;Point&#34;,&#34;coordinates&#34;:[-42.535800,-22.279383]}" id="NCID0EY3BG" xlink:type="simple">22°16.763'S, 42°32.148'W</named-content></named-content>; Apr. 2016-Feb. 2018; I. Lancelloti leg.; <named-content xmlns:xlink="http://www.w3.org/1999/xlink" content-type="dwc:institutional_code" xlink:type="simple">DZUP</named-content> • 5 workers; São Paulo, Barueri; K. Lenko leg.; <named-content xmlns:xlink="http://www.w3.org/1999/xlink" content-type="dwc:institutional_code" xlink:type="simple">MZSP</named-content> 447 • 5 workers; São Paulo, Barueri; K. Lenko leg.; <named-content xmlns:xlink="http://www.w3.org/1999/xlink" content-type="dwc:institutional_code" xlink:type="simple">MZSP</named-content> 2477 • 5 workers; São Paulo, Barueri; 19 Jul. 1958; K. Lenko leg.; <named-content xmlns:xlink="http://www.w3.org/1999/xlink" content-type="dwc:institutional_code" xlink:type="simple">MZSP</named-content> 534 • 3 workers; São Paulo, Cubatão, Estação Raiz da Serra; v Ihering leg.; <named-content xmlns:xlink="http://www.w3.org/1999/xlink" content-type="dwc:institutional_code" xlink:type="simple">MHNG</named-content> • 2 queens, 2 workers; São Paulo, Ilha dos Búzios, 2 Apr. 1964; Exp. Dep. Zool. legs; <named-content xmlns:xlink="http://www.w3.org/1999/xlink" content-type="dwc:institutional_code" xlink:type="simple">MZSP</named-content> 3910 • 1 male, 1 queen, 2 workers; São Paulo, Ilha dos Búzios, 2 Apr. 1964, Exp. Dep. Zool. legs; <named-content xmlns:xlink="http://www.w3.org/1999/xlink" content-type="dwc:institutional_code" xlink:type="simple">MZSP</named-content> 4105 • 2 workers; São Paulo, Ilha dos Búzios; 3 Sep. 1964; Exp. Dep. Zool. legs; <named-content xmlns:xlink="http://www.w3.org/1999/xlink" content-type="dwc:institutional_code" xlink:type="simple">MZSP</named-content> 3885 • 4 workers; São Paulo, Ilha dos Búzios; 3 Apr. 1964; Exp. Dep. Zool. legs; <named-content xmlns:xlink="http://www.w3.org/1999/xlink" content-type="dwc:institutional_code" xlink:type="simple">MZSP</named-content> 3885 • 1 male, 1 queen, 3 workers; São Paulo, Ilha dos Búzios, 19 Oct. 1963; Exp. Dep. Zool. legs; <named-content xmlns:xlink="http://www.w3.org/1999/xlink" content-type="dwc:institutional_code" xlink:type="simple">MZSP</named-content> 2978 • 1 queen, 4 workers; São Paulo, Ilha dos Búzios; 17 Oct. 1963; Exp. Dep. Zool. leg; <named-content xmlns:xlink="http://www.w3.org/1999/xlink" content-type="dwc:institutional_code" xlink:type="simple">MZSP</named-content> 2994 • 1 queen, 4 workers; São Paulo, Ilha dos Búzios; 26 Oct. 1963; Exp. Dep. Zool. legs; <named-content xmlns:xlink="http://www.w3.org/1999/xlink" content-type="dwc:institutional_code" xlink:type="simple">MZSP</named-content> 2992 • 1 queen, 3 workers; São Paulo, Ilha dos Búzios; 31 Jul. 1964; Exp. Dep. Zool. legs; <named-content xmlns:xlink="http://www.w3.org/1999/xlink" content-type="dwc:institutional_code" xlink:type="simple">MZSP</named-content> 3616 • 1 male, 1 queen, 2 workers; São Paulo, Ilha dos Buzios; 2 Apr. 1964; Exp. Dep. Zool. [<named-content xmlns:xlink="http://www.w3.org/1999/xlink" content-type="dwc:institutional_code" xlink:type="simple">MZSP</named-content> 4105] • 1 worker; São Paulo; MZSP11974 • 6 workers; São Paulo; <named-content xmlns:xlink="http://www.w3.org/1999/xlink" content-type="dwc:institutional_code" xlink:type="simple">USNM</named-content>.</p><sec sec-type="Morphological separation between Tapinoma atriceps and T. breviscapum" id="SECID0EI6BG"><title>Morphological separation between <italic><tp:taxon-name><tp:taxon-name-part taxon-name-part-type="genus" reg="Tapinoma">Tapinoma</tp:taxon-name-part> <tp:taxon-name-part taxon-name-part-type="species" reg="atriceps">atriceps</tp:taxon-name-part></tp:taxon-name></italic> and <italic><tp:taxon-name><tp:taxon-name-part taxon-name-part-type="genus" reg="Tapinoma">T.</tp:taxon-name-part> <tp:taxon-name-part taxon-name-part-type="species" reg="breviscapum">breviscapum</tp:taxon-name-part></tp:taxon-name></italic></title><p>The most readily recognizable morphological diagnostic traits that permit separation of <italic><tp:taxon-name><tp:taxon-name-part taxon-name-part-type="genus" reg="Tapinoma">T.</tp:taxon-name-part> <tp:taxon-name-part taxon-name-part-type="species" reg="atriceps">atriceps</tp:taxon-name-part></tp:taxon-name></italic> and <italic><tp:taxon-name><tp:taxon-name-part taxon-name-part-type="genus" reg="Tapinoma">T.</tp:taxon-name-part> <tp:taxon-name-part taxon-name-part-type="species" reg="breviscapum">breviscapum</tp:taxon-name-part></tp:taxon-name></italic> workers and queens are the relative length of the scape (i.e., <abbrev xmlns:xlink="http://www.w3.org/1999/xlink" xlink:title="Scape index" id="ABBRID0E2AAI" xlink:type="simple">SI</abbrev>), the shape of the propodeum, and differences in the degree of cephalic pubescence. In <italic><tp:taxon-name><tp:taxon-name-part taxon-name-part-type="genus" reg="Tapinoma">T.</tp:taxon-name-part> <tp:taxon-name-part taxon-name-part-type="species" reg="atriceps">atriceps</tp:taxon-name-part></tp:taxon-name></italic> the worker scape is almost as long as the <abbrev xmlns:xlink="http://www.w3.org/1999/xlink" xlink:title="Head length" id="ABBRID0EKBAI" xlink:type="simple">HL</abbrev> or greater (<abbrev xmlns:xlink="http://www.w3.org/1999/xlink" xlink:title="Scape index" id="ABBRID0EOBAI" xlink:type="simple">SI</abbrev> &gt;93; Fig. <xref ref-type="fig" rid="F1">1A</xref>), in contrast with <italic><tp:taxon-name><tp:taxon-name-part taxon-name-part-type="genus" reg="Tapinoma">T.</tp:taxon-name-part> <tp:taxon-name-part taxon-name-part-type="species" reg="breviscapum">breviscapum</tp:taxon-name-part></tp:taxon-name></italic>, where it is relatively short (<abbrev xmlns:xlink="http://www.w3.org/1999/xlink" xlink:title="Scape index" id="ABBRID0EBCAI" xlink:type="simple">SI</abbrev> &lt; 85; Fig. <xref ref-type="fig" rid="F1">1B</xref>), sometimes reaching or barely surpassing the posterior head margin by a distance shorter than the pedicel length. <abbrev xmlns:xlink="http://www.w3.org/1999/xlink" xlink:title="Scape length" id="ABBRID0EJCAI" xlink:type="simple">SL</abbrev> shows significant differences between the workers of each species (<italic>T</italic> = 7.51, <italic>p</italic> &lt; 0.0001). Although there is a certain degree of overlap in the absolute measure (0.50–0.63 in <italic><tp:taxon-name><tp:taxon-name-part taxon-name-part-type="genus" reg="Tapinoma">T.</tp:taxon-name-part> <tp:taxon-name-part taxon-name-part-type="species" reg="atriceps">atriceps</tp:taxon-name-part></tp:taxon-name></italic> and 0.44–0.56 in <italic><tp:taxon-name><tp:taxon-name-part taxon-name-part-type="genus" reg="Tapinoma">T.</tp:taxon-name-part> <tp:taxon-name-part taxon-name-part-type="species" reg="breviscapum">breviscapum</tp:taxon-name-part></tp:taxon-name></italic>) the relationship from <abbrev xmlns:xlink="http://www.w3.org/1999/xlink" xlink:title="Scape length" id="ABBRID0EHDAI" xlink:type="simple">SL</abbrev> to <abbrev xmlns:xlink="http://www.w3.org/1999/xlink" xlink:title="Head length" id="ABBRID0ELDAI" xlink:type="simple">HL</abbrev> for each species showed non-overlapping ranges (Fig. <xref ref-type="fig" rid="F7">7</xref>). Other morphometric traits, such as <abbrev xmlns:xlink="http://www.w3.org/1999/xlink" xlink:title="Head length" id="ABBRID0ETDAI" xlink:type="simple">HL</abbrev>, <abbrev xmlns:xlink="http://www.w3.org/1999/xlink" xlink:title="Head width" id="ABBRID0EXDAI" xlink:type="simple">HW</abbrev>, and <abbrev xmlns:xlink="http://www.w3.org/1999/xlink" xlink:title="Weber'S, length" id="ABBRID0E2DAI" xlink:type="simple">WL</abbrev> were also evaluated; however, each of their paired distributions overlapped, showing no statistical differences. The <abbrev xmlns:xlink="http://www.w3.org/1999/xlink" xlink:title="Scape length" id="ABBRID0E6DAI" xlink:type="simple">SL</abbrev> partially overlaps in queens of both species (0.58–0.62 in <italic><tp:taxon-name><tp:taxon-name-part taxon-name-part-type="genus" reg="Tapinoma">T.</tp:taxon-name-part> <tp:taxon-name-part taxon-name-part-type="species" reg="atriceps">atriceps</tp:taxon-name-part></tp:taxon-name></italic> and 0.49–0.59 in <italic><tp:taxon-name><tp:taxon-name-part taxon-name-part-type="genus" reg="Tapinoma">T.</tp:taxon-name-part> <tp:taxon-name-part taxon-name-part-type="species" reg="breviscapum">breviscapum</tp:taxon-name-part></tp:taxon-name></italic>); however, differences between species were found (<italic>T</italic> = 2.29, <italic>p</italic> = 0.0257). These differences are notable in the non-overlapping ranges of the relative length of the scape (82–83 and 70–76, respectively). Statistical differences were also found in the <abbrev xmlns:xlink="http://www.w3.org/1999/xlink" xlink:title="Head width" id="ABBRID0E4EAI" xlink:type="simple">HW</abbrev> of both species (<italic>T</italic> = 2.26, <italic>p</italic> = 0.0268); even without measuring, these differences are evident when they are compared under a stereoscope (Fig. <xref ref-type="fig" rid="F2">2B</xref> vs 2E), as <italic><tp:taxon-name><tp:taxon-name-part taxon-name-part-type="genus" reg="Tapinoma">T.</tp:taxon-name-part> <tp:taxon-name-part taxon-name-part-type="species" reg="breviscapum">breviscapum</tp:taxon-name-part></tp:taxon-name></italic> queens have a more elongate head as reflected in <abbrev xmlns:xlink="http://www.w3.org/1999/xlink" xlink:title="Cephalic index" id="ABBRID0EUFAI" xlink:type="simple">CI</abbrev> values that do not overlap those of <italic><tp:taxon-name><tp:taxon-name-part taxon-name-part-type="genus" reg="Tapinoma">T.</tp:taxon-name-part> <tp:taxon-name-part taxon-name-part-type="species" reg="atriceps">atriceps</tp:taxon-name-part></tp:taxon-name></italic> queens.</p><fig id="F6" position="float" orientation="portrait"><object-id xmlns:xlink="http://www.w3.org/1999/xlink" content-type="doi" xlink:type="simple">10.3897/zookeys.1033.59880.figure6</object-id><object-id xmlns:xlink="http://www.w3.org/1999/xlink" content-type="arpha" xlink:type="simple">6469BFEC-C243-54EF-B4A8-D4D5D87EF63C</object-id><label>Figure 6.</label><caption><p><abbrev xmlns:xlink="http://www.w3.org/1999/xlink" xlink:title="scanning electron microscopy" id="ABBRID0ELGAI" xlink:type="simple">SEM</abbrev> microphotographs of <italic><tp:taxon-name><tp:taxon-name-part taxon-name-part-type="genus" reg="Tapinoma">Tapinoma</tp:taxon-name-part> <tp:taxon-name-part taxon-name-part-type="species" reg="breviscapum">breviscapum</tp:taxon-name-part></tp:taxon-name></italic> from Serra do Cipó (Minas Gerais, Brazil) <bold>A</bold> worker head in dorsal view <bold>B</bold> worker mesosoma in lateral view <bold>C</bold> queen head in dorsal view <bold>D</bold> queen mesosoma in lateral view. The inset with broken lines indicates finer and lesser separated pubescence on the frons between the frontal carinae. Specimens deposited in <named-content xmlns:xlink="http://www.w3.org/1999/xlink" content-type="dwc:institutional_code" xlink:type="simple">DZUP</named-content>.</p></caption><graphic xmlns:xlink="http://www.w3.org/1999/xlink" xlink:href="zookeys-1033-035-g006.jpg" position="float" orientation="portrait" xlink:type="simple" id="oo_534735.jpg"><uri content-type="original_file" xlink:type="simple">https://binary.pensoft.net/fig/534735</uri></graphic></fig><fig id="F7" position="float" orientation="portrait"><object-id xmlns:xlink="http://www.w3.org/1999/xlink" content-type="doi" xlink:type="simple">10.3897/zookeys.1033.59880.figure7</object-id><object-id xmlns:xlink="http://www.w3.org/1999/xlink" content-type="arpha" xlink:type="simple">47854072-5BB1-5585-A9D3-DFCA6E70A847</object-id><label>Figure 7.</label><caption><p>Morphometric scatterplot showing the relationship between <abbrev xmlns:xlink="http://www.w3.org/1999/xlink" xlink:title="Head length" id="ABBRID0EUHAI" xlink:type="simple">HL</abbrev> and <abbrev xmlns:xlink="http://www.w3.org/1999/xlink" xlink:title="Scape length" id="ABBRID0EYHAI" xlink:type="simple">SL</abbrev>. The green circles correspond to the measurements of <italic><tp:taxon-name><tp:taxon-name-part taxon-name-part-type="genus" reg="Tapinoma">Tapinoma</tp:taxon-name-part> <tp:taxon-name-part taxon-name-part-type="species" reg="atriceps">atriceps</tp:taxon-name-part></tp:taxon-name></italic>, while the purple squares correspond to those in <italic><tp:taxon-name><tp:taxon-name-part taxon-name-part-type="genus" reg="Tapinoma">T.</tp:taxon-name-part> <tp:taxon-name-part taxon-name-part-type="species" reg="breviscapum">breviscapum</tp:taxon-name-part></tp:taxon-name></italic>.</p></caption><graphic xmlns:xlink="http://www.w3.org/1999/xlink" xlink:href="zookeys-1033-035-g007.jpg" position="float" orientation="portrait" xlink:type="simple" id="oo_534736.jpg"><uri content-type="original_file" xlink:type="simple">https://binary.pensoft.net/fig/534736</uri></graphic></fig><p>The worker propodeum in both species differs markedly in shape and in the proportions between the dorsal and the posterior faces (Fig. <xref ref-type="fig" rid="F4">4B</xref> vs 6B). The dorsal propodeal margin when seen laterally in <italic><tp:taxon-name><tp:taxon-name-part taxon-name-part-type="genus" reg="Tapinoma">T.</tp:taxon-name-part> <tp:taxon-name-part taxon-name-part-type="species" reg="atriceps">atriceps</tp:taxon-name-part></tp:taxon-name></italic> forms a distinct blunt angle with the declivity, contrasting with the rounded convexity formed in <italic><tp:taxon-name><tp:taxon-name-part taxon-name-part-type="genus" reg="Tapinoma">T.</tp:taxon-name-part> <tp:taxon-name-part taxon-name-part-type="species" reg="breviscapum">breviscapum</tp:taxon-name-part></tp:taxon-name></italic>. Additionally, the dorsal margin in <italic><tp:taxon-name><tp:taxon-name-part taxon-name-part-type="genus" reg="Tapinoma">T.</tp:taxon-name-part> <tp:taxon-name-part taxon-name-part-type="species" reg="atriceps">atriceps</tp:taxon-name-part></tp:taxon-name></italic> is about 1/4 the length of the declivitous margin, while in <italic><tp:taxon-name><tp:taxon-name-part taxon-name-part-type="genus" reg="Tapinoma">T.</tp:taxon-name-part> <tp:taxon-name-part taxon-name-part-type="species" reg="breviscapum">breviscapum</tp:taxon-name-part></tp:taxon-name></italic> it is longer, about 1/2 that of the declivity (Figs <xref ref-type="fig" rid="F1">1B, D</xref>, <xref ref-type="fig" rid="F4">4B</xref>, <xref ref-type="fig" rid="F6">6B</xref>). The dorsal surface of the head in <italic><tp:taxon-name><tp:taxon-name-part taxon-name-part-type="genus" reg="Tapinoma">T.</tp:taxon-name-part> <tp:taxon-name-part taxon-name-part-type="species" reg="atriceps">atriceps</tp:taxon-name-part></tp:taxon-name></italic> workers (Fig. <xref ref-type="fig" rid="F4">4A</xref>) is covered by appressed pubescence that is relatively longer and sparser than in <italic><tp:taxon-name><tp:taxon-name-part taxon-name-part-type="genus" reg="Tapinoma">T.</tp:taxon-name-part> <tp:taxon-name-part taxon-name-part-type="species" reg="breviscapum">breviscapum</tp:taxon-name-part></tp:taxon-name></italic>, where it is abundant and relatively shorter (Fig. <xref ref-type="fig" rid="F6">6A</xref>). The males of both species are relatively similar in morphology(Fig. <xref ref-type="fig" rid="F3">3</xref>), but the male of <italic><tp:taxon-name><tp:taxon-name-part taxon-name-part-type="genus" reg="Tapinoma">T.</tp:taxon-name-part> <tp:taxon-name-part taxon-name-part-type="species" reg="breviscapum">breviscapum</tp:taxon-name-part></tp:taxon-name></italic> can be differentiated from <italic><tp:taxon-name><tp:taxon-name-part taxon-name-part-type="genus" reg="Tapinoma">T.</tp:taxon-name-part> <tp:taxon-name-part taxon-name-part-type="species" reg="atriceps">atriceps</tp:taxon-name-part></tp:taxon-name></italic> males because the former is on average slightly larger (0.63 ± 0.02 mm) and the scutellum is glabrous, while males of <italic><tp:taxon-name><tp:taxon-name-part taxon-name-part-type="genus" reg="Tapinoma">T.</tp:taxon-name-part> <tp:taxon-name-part taxon-name-part-type="species" reg="breviscapum">breviscapum</tp:taxon-name-part></tp:taxon-name></italic> are slightly smaller (0.62 ± 0.02 mm) and have decumbent hairs on the scutellum.</p></sec><sec sec-type="Genetic differentiation between Tapinoma atriceps and T. breviscapum" id="SECID0EYMAI"><title>Genetic differentiation between <italic><tp:taxon-name><tp:taxon-name-part taxon-name-part-type="genus" reg="Tapinoma">Tapinoma</tp:taxon-name-part> <tp:taxon-name-part taxon-name-part-type="species" reg="atriceps">atriceps</tp:taxon-name-part></tp:taxon-name></italic> and <italic><tp:taxon-name><tp:taxon-name-part taxon-name-part-type="genus" reg="Tapinoma">T.</tp:taxon-name-part> <tp:taxon-name-part taxon-name-part-type="species" reg="breviscapum">breviscapum</tp:taxon-name-part></tp:taxon-name></italic></title><p>Final alignments had 648, 562, 422, and 655 <abbrev xmlns:xlink="http://www.w3.org/1999/xlink" xlink:title="base pairs" id="ABBRID0EUNAI" xlink:type="simple">bp</abbrev> for <abbrev xmlns:xlink="http://www.w3.org/1999/xlink" xlink:title="Cytochrome c oxidase subunit I" id="ABBRID0EYNAI" xlink:type="simple">COI</abbrev>, <abbrev xmlns:xlink="http://www.w3.org/1999/xlink" xlink:title="Long-wavelength Rhodopsin" id="ABBRID0E3NAI" xlink:type="simple">LW Rh</abbrev>, <abbrev xmlns:xlink="http://www.w3.org/1999/xlink" xlink:title="wingless" id="ABBRID0EAOAI" xlink:type="simple">Wg</abbrev>, and <abbrev xmlns:xlink="http://www.w3.org/1999/xlink" xlink:title="exon-primed intron-crossing marker" id="ABBRID0EEOAI" xlink:type="simple">EPIC</abbrev>, respectively. For <abbrev xmlns:xlink="http://www.w3.org/1999/xlink" xlink:title="Long-wavelength Rhodopsin" id="ABBRID0EIOAI" xlink:type="simple">LW Rh</abbrev>, the length of the concatenated two flanking exonic sequences was 456 <abbrev xmlns:xlink="http://www.w3.org/1999/xlink" xlink:title="base pairs" id="ABBRID0EMOAI" xlink:type="simple">bp</abbrev> and for the intron 106 <abbrev xmlns:xlink="http://www.w3.org/1999/xlink" xlink:title="base pairs" id="ABBRID0EQOAI" xlink:type="simple">bp</abbrev>.</p><p>The greatest genetic variation among the molecular markers was observed in <abbrev xmlns:xlink="http://www.w3.org/1999/xlink" xlink:title="Cytochrome c oxidase subunit I" id="ABBRID0EWOAI" xlink:type="simple">COI</abbrev>, followed by <abbrev xmlns:xlink="http://www.w3.org/1999/xlink" xlink:title="exon-primed intron-crossing marker" id="ABBRID0E1OAI" xlink:type="simple">EPIC</abbrev>, <abbrev xmlns:xlink="http://www.w3.org/1999/xlink" xlink:title="wingless" id="ABBRID0E5OAI" xlink:type="simple">Wg</abbrev>, <abbrev xmlns:xlink="http://www.w3.org/1999/xlink" xlink:title="Long-wavelength Rhodopsin" id="ABBRID0ECPAI" xlink:type="simple">LW Rh</abbrev>-ex, and <abbrev xmlns:xlink="http://www.w3.org/1999/xlink" xlink:title="Long-wavelength Rhodopsin" id="ABBRID0EGPAI" xlink:type="simple">LW Rh</abbrev>-in, with 114, 38, 15, 9, and 3 variable sites, respectively. Within the <italic><tp:taxon-name><tp:taxon-name-part taxon-name-part-type="genus" reg="Tapinoma">T.</tp:taxon-name-part> <tp:taxon-name-part taxon-name-part-type="species" reg="atriceps">atriceps</tp:taxon-name-part></tp:taxon-name></italic> samples, the genetic pairwise distance ranged between 0.0–9.6% for <abbrev xmlns:xlink="http://www.w3.org/1999/xlink" xlink:title="Cytochrome c oxidase subunit I" id="ABBRID0EVPAI" xlink:type="simple">COI</abbrev>, 0.0–2.0% for <abbrev xmlns:xlink="http://www.w3.org/1999/xlink" xlink:title="Long-wavelength Rhodopsin" id="ABBRID0EZPAI" xlink:type="simple">LW Rh</abbrev>-intron and <abbrev xmlns:xlink="http://www.w3.org/1999/xlink" xlink:title="wingless" id="ABBRID0E4PAI" xlink:type="simple">Wg</abbrev>, 0.0–1.8% for <abbrev xmlns:xlink="http://www.w3.org/1999/xlink" xlink:title="exon-primed intron-crossing marker" id="ABBRID0EBQAI" xlink:type="simple">EPIC</abbrev>, and 0.0–0.4% for <abbrev xmlns:xlink="http://www.w3.org/1999/xlink" xlink:title="Long-wavelength Rhodopsin" id="ABBRID0EFQAI" xlink:type="simple">LW Rh</abbrev>-exon. The mean genetic distance between <italic><tp:taxon-name><tp:taxon-name-part taxon-name-part-type="genus" reg="Tapinoma">T.</tp:taxon-name-part> <tp:taxon-name-part taxon-name-part-type="species" reg="atriceps">atriceps</tp:taxon-name-part></tp:taxon-name></italic> and <italic><tp:taxon-name><tp:taxon-name-part taxon-name-part-type="genus" reg="Tapinoma">T.</tp:taxon-name-part> <tp:taxon-name-part taxon-name-part-type="species" reg="breviscapum">breviscapum</tp:taxon-name-part></tp:taxon-name></italic> was 9.4% (8.8–10%) for <abbrev xmlns:xlink="http://www.w3.org/1999/xlink" xlink:title="Cytochrome c oxidase subunit I" id="ABBRID0E6QAI" xlink:type="simple">COI</abbrev>. For the nuclear markers, <abbrev xmlns:xlink="http://www.w3.org/1999/xlink" xlink:title="exon-primed intron-crossing marker" id="ABBRID0EDRAI" xlink:type="simple">EPIC</abbrev> presented the greatest distance between the two species (4.6–4.7%), followed by <abbrev xmlns:xlink="http://www.w3.org/1999/xlink" xlink:title="wingless" id="ABBRID0EHRAI" xlink:type="simple">Wg</abbrev> (1.4–5.9%), <abbrev xmlns:xlink="http://www.w3.org/1999/xlink" xlink:title="Long-wavelength Rhodopsin" id="ABBRID0ELRAI" xlink:type="simple">LW Rh</abbrev>-intron (1.1–2.3%), and LWRh-exon (1.5–1.7%).</p><p>In the phylogenetic reconstruction (Fig. <xref ref-type="fig" rid="F8">8A</xref>), <italic><tp:taxon-name><tp:taxon-name-part taxon-name-part-type="genus" reg="Tapinoma">T.</tp:taxon-name-part> <tp:taxon-name-part taxon-name-part-type="species" reg="opacum">opacum</tp:taxon-name-part></tp:taxon-name></italic> is closer to <italic><tp:taxon-name><tp:taxon-name-part taxon-name-part-type="genus" reg="Tapinoma">T.</tp:taxon-name-part> <tp:taxon-name-part taxon-name-part-type="species" reg="atriceps">atriceps</tp:taxon-name-part></tp:taxon-name></italic> and <italic><tp:taxon-name><tp:taxon-name-part taxon-name-part-type="genus" reg="Tapinoma">T.</tp:taxon-name-part> <tp:taxon-name-part taxon-name-part-type="species" reg="breviscapum">breviscapum</tp:taxon-name-part></tp:taxon-name></italic> than to <italic><tp:taxon-name><tp:taxon-name-part taxon-name-part-type="genus" reg="Tapinoma">T.</tp:taxon-name-part> <tp:taxon-name-part taxon-name-part-type="species" reg="melanocephalum">melanocephalum</tp:taxon-name-part></tp:taxon-name></italic>. <italic><tp:taxon-name><tp:taxon-name-part taxon-name-part-type="genus" reg="Tapinoma">Tapinoma</tp:taxon-name-part> <tp:taxon-name-part taxon-name-part-type="species" reg="atriceps">atriceps</tp:taxon-name-part></tp:taxon-name></italic> was recovered as a monophyletic group, sister to <italic><tp:taxon-name><tp:taxon-name-part taxon-name-part-type="genus" reg="Tapinoma">T.</tp:taxon-name-part> <tp:taxon-name-part taxon-name-part-type="species" reg="breviscapum">breviscapum</tp:taxon-name-part></tp:taxon-name></italic>. The Bayesian consensus trees of the individual analysis of each locus also recover both results (Suppl. material <xref ref-type="supplementary-material" rid="S4">4</xref>: Figure S1). Bayesian analysis of <abbrev xmlns:xlink="http://www.w3.org/1999/xlink" xlink:title="Cytochrome c oxidase subunit I" id="ABBRID0E2TAI" xlink:type="simple">COI</abbrev> provided a topology similar to the Bayesian tree based on concatenated data, although with differences in branch lengths and node support of <italic><tp:taxon-name><tp:taxon-name-part taxon-name-part-type="genus" reg="Tapinoma">T.</tp:taxon-name-part> <tp:taxon-name-part taxon-name-part-type="species" reg="atriceps">atriceps</tp:taxon-name-part></tp:taxon-name></italic> (PP = 0.71). The reconstructed separate trees with the nuclear loci also recovered <italic><tp:taxon-name><tp:taxon-name-part taxon-name-part-type="genus" reg="Tapinoma">T.</tp:taxon-name-part> <tp:taxon-name-part taxon-name-part-type="species" reg="breviscapum">breviscapum</tp:taxon-name-part></tp:taxon-name></italic> as a sister species to <italic><tp:taxon-name><tp:taxon-name-part taxon-name-part-type="genus" reg="Tapinoma">T.</tp:taxon-name-part> <tp:taxon-name-part taxon-name-part-type="species" reg="atriceps">atriceps</tp:taxon-name-part></tp:taxon-name></italic> (Suppl. material <xref ref-type="supplementary-material" rid="S4">4</xref>: Figure S1) but the latter results in poor resolution among the sampled populations. Within <italic><tp:taxon-name><tp:taxon-name-part taxon-name-part-type="genus" reg="Tapinoma">T.</tp:taxon-name-part> <tp:taxon-name-part taxon-name-part-type="species" reg="atriceps">atriceps</tp:taxon-name-part></tp:taxon-name></italic>, the topology derived from the concatenated data was relatively similar to the haplotype network (Fig. <xref ref-type="fig" rid="F8">8B</xref>). The samples from Paraná, corresponding to haplotypes H05 and H06, presented a comparatively deep divergence from the rest of the species. The sample of <italic><tp:taxon-name><tp:taxon-name-part taxon-name-part-type="genus" reg="Tapinoma">T.</tp:taxon-name-part> <tp:taxon-name-part taxon-name-part-type="species" reg="atriceps">atriceps</tp:taxon-name-part></tp:taxon-name></italic> from Minas Gerais was sister to the group from southern Brazil, the populations of this latter group showing little genetic structure. Most of the nodes were relatively well-supported (PP 0.85–1.00) except for the low value of support corresponding to the Antonina haplotype (H01).</p><fig id="F8" position="float" orientation="portrait"><object-id xmlns:xlink="http://www.w3.org/1999/xlink" content-type="doi" xlink:type="simple">10.3897/zookeys.1033.59880.figure8</object-id><object-id xmlns:xlink="http://www.w3.org/1999/xlink" content-type="arpha" xlink:type="simple">FE07B90D-F2B3-5A5C-BEDB-6B6C1FE79569</object-id><label>Figure 8.</label><caption><p>Evolutionary relationships between <italic><tp:taxon-name><tp:taxon-name-part taxon-name-part-type="genus" reg="Tapinoma">Tapinoma</tp:taxon-name-part> <tp:taxon-name-part taxon-name-part-type="species" reg="atriceps">atriceps</tp:taxon-name-part></tp:taxon-name></italic> and <italic><tp:taxon-name><tp:taxon-name-part taxon-name-part-type="genus" reg="Tapinoma">Tapinoma</tp:taxon-name-part> <tp:taxon-name-part taxon-name-part-type="species" reg="breviscapum">breviscapum</tp:taxon-name-part></tp:taxon-name></italic><bold>A</bold> bayesian phylogenetic reconstruction based on concatenated sequences of four molecular markers (<abbrev xmlns:xlink="http://www.w3.org/1999/xlink" xlink:title="Cytochrome c oxidase subunit I" id="ABBRID0E5WAI" xlink:type="simple">COI</abbrev>, LWRh, WG, and <abbrev xmlns:xlink="http://www.w3.org/1999/xlink" xlink:title="exon-primed intron-crossing marker" id="ABBRID0ECXAI" xlink:type="simple">EPIC</abbrev>). The scale bar represents substitutions per site and the number next to nodes the posterior probability <bold>B</bold> haplotype network including several populations of <italic><tp:taxon-name><tp:taxon-name-part taxon-name-part-type="genus" reg="Tapinoma">T.</tp:taxon-name-part> <tp:taxon-name-part taxon-name-part-type="species" reg="atriceps">atriceps</tp:taxon-name-part></tp:taxon-name></italic> and a single sample of <italic><tp:taxon-name><tp:taxon-name-part taxon-name-part-type="genus" reg="Tapinoma">T.</tp:taxon-name-part> <tp:taxon-name-part taxon-name-part-type="species" reg="breviscapum">breviscapum</tp:taxon-name-part></tp:taxon-name></italic> (H08). Every circle represents a different haplotype, the color corresponds to the geographical distribution, and the number between brackets corresponds to the number of mismatches between haplotypes.</p></caption><graphic xmlns:xlink="http://www.w3.org/1999/xlink" xlink:href="zookeys-1033-035-g008.jpg" position="float" orientation="portrait" xlink:type="simple" id="oo_534737.jpg"><uri content-type="original_file" xlink:type="simple">https://binary.pensoft.net/fig/534737</uri></graphic></fig><p>Seven mitochondrial (<abbrev xmlns:xlink="http://www.w3.org/1999/xlink" xlink:title="Cytochrome c oxidase subunit I" id="ABBRID0EFYAI" xlink:type="simple">COI</abbrev>) haplotypes of <italic><tp:taxon-name><tp:taxon-name-part taxon-name-part-type="genus" reg="Tapinoma">Tapinoma</tp:taxon-name-part> <tp:taxon-name-part taxon-name-part-type="species" reg="atriceps">atriceps</tp:taxon-name-part></tp:taxon-name></italic> were identified for the eight analyzed sequences and a single mitochondrial haplotype for the only <italic><tp:taxon-name><tp:taxon-name-part taxon-name-part-type="genus" reg="Tapinoma">T.</tp:taxon-name-part> <tp:taxon-name-part taxon-name-part-type="species" reg="breviscapum">breviscapum</tp:taxon-name-part></tp:taxon-name></italic> sample (Fig. <xref ref-type="fig" rid="F8">8B</xref>). The analysis estimated five unsampled haplotypes and found many mismatches between most of the haplotypes, evidencing high molecular variation for this marker. Haplotype H01, found in Paraná and Santa Catarina, is very close to haplotypes H02 and H03 and separated from them by only one nucleotide substitution; together, these form a group of haplotypes from southern Brazil. Other two haplotypes found in Paraná (H05 and H06) are relatively close to each other, and separated by one unsampled haplotype, but very different from the other haplotypes from Paraná. Haplotype H04 from Minas Gerais is closest to the H01–H03 haplotype group, separated by two unsampled haplotypes. Haplotype H07 from Misiones (Argentina) is closer to <italic><tp:taxon-name><tp:taxon-name-part taxon-name-part-type="genus" reg="Tapinoma">T.</tp:taxon-name-part> <tp:taxon-name-part taxon-name-part-type="species" reg="breviscapum">breviscapum</tp:taxon-name-part></tp:taxon-name></italic> haplotype (H08) and relatively close to the subset of haplotypes from the southeastern (H04) and southern Brazil (H01–H03). A haplotype network built with only the sampled populations of <italic><tp:taxon-name><tp:taxon-name-part taxon-name-part-type="genus" reg="Tapinoma">T.</tp:taxon-name-part> <tp:taxon-name-part taxon-name-part-type="species" reg="atriceps">atriceps</tp:taxon-name-part></tp:taxon-name></italic> (Suppl. material <xref ref-type="supplementary-material" rid="S5">5</xref>: Figure S2) shows that the H07 haplotype is sister to the other haplotypes from southeastern and southern Brazil, which is congruent with the phylogenetic structure inferred from the concatenated molecular data (Fig. <xref ref-type="fig" rid="F8">8A</xref>).</p></sec></tp:treatment-sec><tp:treatment-sec><!--Section generated to contain objects referenced in tp:taxon-treatment.--><fig id="F1" position="float" orientation="portrait"><object-id xmlns:xlink="http://www.w3.org/1999/xlink" content-type="doi" xlink:type="simple">10.3897/zookeys.1033.59880.figure1</object-id><object-id xmlns:xlink="http://www.w3.org/1999/xlink" content-type="arpha" xlink:type="simple">4DFE7668-BFD8-568D-BEB7-79532A2C89CC</object-id><label>Figure 1.</label><caption><p><italic><tp:taxon-name><tp:taxon-name-part taxon-name-part-type="genus" reg="Tapinoma">Tapinoma</tp:taxon-name-part> <tp:taxon-name-part taxon-name-part-type="species" reg="atriceps">atriceps</tp:taxon-name-part></tp:taxon-name></italic> and <italic><tp:taxon-name><tp:taxon-name-part taxon-name-part-type="genus" reg="Tapinoma">T.</tp:taxon-name-part> <tp:taxon-name-part taxon-name-part-type="species" reg="breviscapum">breviscapum</tp:taxon-name-part></tp:taxon-name></italic> workers <bold>A</bold> head in frontal view of <italic><tp:taxon-name><tp:taxon-name-part taxon-name-part-type="genus" reg="Tapinoma">T.</tp:taxon-name-part> <tp:taxon-name-part taxon-name-part-type="species" reg="atriceps">atriceps</tp:taxon-name-part></tp:taxon-name></italic><bold>B</bold> body in lateral view of <italic><tp:taxon-name><tp:taxon-name-part taxon-name-part-type="genus" reg="Tapinoma">T.</tp:taxon-name-part> <tp:taxon-name-part taxon-name-part-type="species" reg="atriceps">atriceps</tp:taxon-name-part></tp:taxon-name></italic><bold>C</bold> head in frontal view of <italic><tp:taxon-name><tp:taxon-name-part taxon-name-part-type="genus" reg="Tapinoma">T.</tp:taxon-name-part> <tp:taxon-name-part taxon-name-part-type="species" reg="breviscapum">breviscapum</tp:taxon-name-part></tp:taxon-name></italic><bold>D</bold> body in lateral view of <italic><tp:taxon-name><tp:taxon-name-part taxon-name-part-type="genus" reg="Tapinoma">T.</tp:taxon-name-part> <tp:taxon-name-part taxon-name-part-type="species" reg="breviscapum">breviscapum</tp:taxon-name-part></tp:taxon-name></italic>. Photographed specimens and those included in the molecular analyzes (haplotypes H04 and H08 respectively) are nestmates. Specimens deposited in <named-content xmlns:xlink="http://www.w3.org/1999/xlink" content-type="dwc:institutional_code" xlink:type="simple">DZUP</named-content>. Photographs by M. Escárraga.</p></caption><graphic xmlns:xlink="http://www.w3.org/1999/xlink" xlink:href="zookeys-1033-035-g001.jpg" position="float" orientation="portrait" xlink:type="simple" id="oo_534730.jpg"><uri content-type="original_file" xlink:type="simple">https://binary.pensoft.net/fig/534730</uri></graphic></fig><fig id="F2" position="float" orientation="portrait"><object-id xmlns:xlink="http://www.w3.org/1999/xlink" content-type="doi" xlink:type="simple">10.3897/zookeys.1033.59880.figure2</object-id><object-id xmlns:xlink="http://www.w3.org/1999/xlink" content-type="arpha" xlink:type="simple">A73A68CD-CC4A-5FC1-8BAB-D5FC4127E10E</object-id><label>Figure 2.</label><caption><p><italic><tp:taxon-name><tp:taxon-name-part taxon-name-part-type="genus" reg="Tapinoma">Tapinoma</tp:taxon-name-part> <tp:taxon-name-part taxon-name-part-type="species" reg="atriceps">atriceps</tp:taxon-name-part></tp:taxon-name></italic> and <italic><tp:taxon-name><tp:taxon-name-part taxon-name-part-type="genus" reg="Tapinoma">Tapinoma</tp:taxon-name-part> <tp:taxon-name-part taxon-name-part-type="species" reg="breviscapum">breviscapum</tp:taxon-name-part></tp:taxon-name></italic> queen <bold>A</bold> body in lateral view of <italic><tp:taxon-name><tp:taxon-name-part taxon-name-part-type="genus" reg="Tapinoma">T.</tp:taxon-name-part> <tp:taxon-name-part taxon-name-part-type="species" reg="atriceps">atriceps</tp:taxon-name-part></tp:taxon-name></italic><bold>B</bold> head in frontal view of <italic><tp:taxon-name><tp:taxon-name-part taxon-name-part-type="genus" reg="Tapinoma">T.</tp:taxon-name-part> <tp:taxon-name-part taxon-name-part-type="species" reg="atriceps">atriceps</tp:taxon-name-part></tp:taxon-name></italic><bold>C</bold> anterior wing of <italic><tp:taxon-name><tp:taxon-name-part taxon-name-part-type="genus" reg="Tapinoma">T.</tp:taxon-name-part> <tp:taxon-name-part taxon-name-part-type="species" reg="atriceps">atriceps</tp:taxon-name-part></tp:taxon-name></italic><bold>D</bold> posterior wing of <italic><tp:taxon-name><tp:taxon-name-part taxon-name-part-type="genus" reg="Tapinoma">T.</tp:taxon-name-part> <tp:taxon-name-part taxon-name-part-type="species" reg="atriceps">atriceps</tp:taxon-name-part></tp:taxon-name></italic><bold>E</bold> head in frontal view of <italic><tp:taxon-name><tp:taxon-name-part taxon-name-part-type="genus" reg="Tapinoma">T.</tp:taxon-name-part> <tp:taxon-name-part taxon-name-part-type="species" reg="breviscapum">breviscapum</tp:taxon-name-part></tp:taxon-name></italic><bold>F</bold> body in lateral view of <italic><tp:taxon-name><tp:taxon-name-part taxon-name-part-type="genus" reg="Tapinoma">T.</tp:taxon-name-part> <tp:taxon-name-part taxon-name-part-type="species" reg="breviscapum">breviscapum</tp:taxon-name-part></tp:taxon-name></italic>. Photographed specimens and those included in the molecular analyzes (haplotypes H04 and H08 respectively) are nestmates. Specimens deposited in <named-content xmlns:xlink="http://www.w3.org/1999/xlink" content-type="dwc:institutional_code" xlink:type="simple">DZUP</named-content>. Photographs by M. Escárraga.</p></caption><graphic xmlns:xlink="http://www.w3.org/1999/xlink" xlink:href="zookeys-1033-035-g002.jpg" position="float" orientation="portrait" xlink:type="simple" id="oo_534731.jpg"><uri content-type="original_file" xlink:type="simple">https://binary.pensoft.net/fig/534731</uri></graphic></fig><fig id="F3" position="float" orientation="portrait"><object-id xmlns:xlink="http://www.w3.org/1999/xlink" content-type="doi" xlink:type="simple">10.3897/zookeys.1033.59880.figure3</object-id><object-id xmlns:xlink="http://www.w3.org/1999/xlink" content-type="arpha" xlink:type="simple">A952AB1F-E4D7-5F8C-BC6D-EC510129422E</object-id><label>Figure 3.</label><caption><p><italic><tp:taxon-name><tp:taxon-name-part taxon-name-part-type="genus" reg="Tapinoma">Tapinoma</tp:taxon-name-part> <tp:taxon-name-part taxon-name-part-type="species" reg="atriceps">atriceps</tp:taxon-name-part></tp:taxon-name></italic> from Antonina, Reserva Natural Guaricica (Paraná, Brazil) and <italic><tp:taxon-name><tp:taxon-name-part taxon-name-part-type="genus" reg="Tapinoma">T.</tp:taxon-name-part> <tp:taxon-name-part taxon-name-part-type="species" reg="breviscapum">breviscapum</tp:taxon-name-part></tp:taxon-name></italic> from Serra do Cipó (Minas Gerais, Brazil) male <bold>A</bold> habitus of <italic><tp:taxon-name><tp:taxon-name-part taxon-name-part-type="genus" reg="Tapinoma">T.</tp:taxon-name-part> <tp:taxon-name-part taxon-name-part-type="species" reg="atriceps">atriceps</tp:taxon-name-part></tp:taxon-name></italic><bold>B</bold> head in frontal view of <italic><tp:taxon-name><tp:taxon-name-part taxon-name-part-type="genus" reg="Tapinoma">T.</tp:taxon-name-part> <tp:taxon-name-part taxon-name-part-type="species" reg="atriceps">atriceps</tp:taxon-name-part></tp:taxon-name></italic><bold>C</bold> anterior wing of <italic><tp:taxon-name><tp:taxon-name-part taxon-name-part-type="genus" reg="Tapinoma">T.</tp:taxon-name-part> <tp:taxon-name-part taxon-name-part-type="species" reg="atriceps">atriceps</tp:taxon-name-part></tp:taxon-name></italic><bold>D</bold> posterior wing of <italic><tp:taxon-name><tp:taxon-name-part taxon-name-part-type="genus" reg="Tapinoma">T.</tp:taxon-name-part> <tp:taxon-name-part taxon-name-part-type="species" reg="atriceps">atriceps</tp:taxon-name-part></tp:taxon-name></italic><bold>E</bold> head in frontal view of <italic><tp:taxon-name><tp:taxon-name-part taxon-name-part-type="genus" reg="Tapinoma">T.</tp:taxon-name-part> <tp:taxon-name-part taxon-name-part-type="species" reg="breviscapum">breviscapum</tp:taxon-name-part></tp:taxon-name></italic><bold>F</bold> habitus of <italic><tp:taxon-name><tp:taxon-name-part taxon-name-part-type="genus" reg="Tapinoma">T.</tp:taxon-name-part> <tp:taxon-name-part taxon-name-part-type="species" reg="breviscapum">breviscapum</tp:taxon-name-part></tp:taxon-name></italic>. Specimens deposited in <named-content xmlns:xlink="http://www.w3.org/1999/xlink" content-type="dwc:institutional_code" xlink:type="simple">DZUP</named-content>. Photographs by M. Escárraga.</p></caption><graphic xmlns:xlink="http://www.w3.org/1999/xlink" xlink:href="zookeys-1033-035-g003.jpg" position="float" orientation="portrait" xlink:type="simple" id="oo_534732.jpg"><uri content-type="original_file" xlink:type="simple">https://binary.pensoft.net/fig/534732</uri></graphic></fig><fig id="F4" position="float" orientation="portrait"><object-id xmlns:xlink="http://www.w3.org/1999/xlink" content-type="doi" xlink:type="simple">10.3897/zookeys.1033.59880.figure4</object-id><object-id xmlns:xlink="http://www.w3.org/1999/xlink" content-type="arpha" xlink:type="simple">0EA28237-F761-597F-BBC1-72982468528F</object-id><label>Figure 4.</label><caption><p><abbrev xmlns:xlink="http://www.w3.org/1999/xlink" xlink:title="scanning electron microscopy" id="ABBRID0EVMBG" xlink:type="simple">SEM</abbrev> microphotographs of <italic><tp:taxon-name><tp:taxon-name-part taxon-name-part-type="genus" reg="Tapinoma">Tapinoma</tp:taxon-name-part> <tp:taxon-name-part taxon-name-part-type="species" reg="atriceps">atriceps</tp:taxon-name-part></tp:taxon-name></italic> from Serra do Cipó (Minas Gerais, Brazil) <bold>A</bold> worker head in dorsal view <bold>B</bold> worker mesosoma in lateral view <bold>C</bold> queen head in dorsal view <bold>D</bold> queen mesosoma in lateral view. The box with dashed lines indicates pubescence on the frons between the frontal carinae. Specimens deposited in <named-content xmlns:xlink="http://www.w3.org/1999/xlink" content-type="dwc:institutional_code" xlink:type="simple">DZUP</named-content>.</p></caption><graphic xmlns:xlink="http://www.w3.org/1999/xlink" xlink:href="zookeys-1033-035-g004.jpg" position="float" orientation="portrait" xlink:type="simple" id="oo_534733.jpg"><uri content-type="original_file" xlink:type="simple">https://binary.pensoft.net/fig/534733</uri></graphic></fig><supplementary-material xmlns:xlink="http://www.w3.org/1999/xlink" id="S4" position="float" orientation="portrait" xlink:type="simple"><object-id content-type="doi" xlink:type="simple">10.3897/zookeys.1033.59880.suppl4</object-id><object-id content-type="arpha" xlink:type="simple">9DF014D6-529E-55D1-BDCB-752B9D144565</object-id><label>Supplementary material 4</label><caption><p>Figure S1. Bayesian consensus trees from analyses of individual loci.</p></caption><statement content-type="dataType"><label>Data type</label><p>phylogenetic tree</p></statement><statement content-type="notes"><label>Explanation note</label><p>Nodes with posterior probabilities greater than 80% are marked with circles. Posterior probabilities less than 80% are included. The scale bar represents substitutions per site and the number next to nodes the posterior probability. Outgroups have been pruned.</p></statement><media xlink:href="zookeys-1033-035-s004.svg" mimetype="image" mime-subtype="svg+xml" position="float" orientation="portrait" xlink:type="simple" id="oo_534741.svg"><uri content-type="original_file" xlink:type="simple">https://binary.pensoft.net/file/534741</uri></media><permissions><license xlink:type="simple"><license-p>This dataset is made available under the Open Database License (http://opendatacommons.org/licenses/odbl/1.0/). The Open Database License (ODbL) is a license agreement intended to allow users to freely share, modify, and use this Dataset while maintaining this same freedom for others, provided that the original source and author(s) are credited.</license-p></license></permissions><attrib specific-use="authors">Mayron E. Escárraga, John E. Lattke, Marcio R. Pie, Roberto J. Guerrero</attrib></supplementary-material><supplementary-material xmlns:xlink="http://www.w3.org/1999/xlink" id="S5" position="float" orientation="portrait" xlink:type="simple"><object-id content-type="doi" xlink:type="simple">10.3897/zookeys.1033.59880.suppl5</object-id><object-id content-type="arpha" xlink:type="simple">59817262-4239-5C77-AE5F-FA9E15B2C8B0</object-id><label>Supplementary material 5</label><caption><p>Figure S2. Haplotype network including only <italic><tp:taxon-name><tp:taxon-name-part taxon-name-part-type="genus" reg="Tapinoma">T.</tp:taxon-name-part> <tp:taxon-name-part taxon-name-part-type="species" reg="atriceps">atriceps</tp:taxon-name-part></tp:taxon-name></italic> populations</p></caption><statement content-type="dataType"><label>Data type</label><p>occurrence</p></statement><statement content-type="notes"><label>Explanation note</label><p>The haplotype numbers are the same as in Table <xref ref-type="table" rid="T1">1</xref> and Figure <xref ref-type="fig" rid="F8">8B</xref>. Every circle represents a different haplotype, the color corresponds to the geographical distribution, and the number between brackets corresponds to the number of mismatches between haplotypes. Acronyms correspond to the states in Brazil, namely: MG, Minas Gerais; PR, Paraná, RS, Rio Grande do Sul; and SC, Santa Catarina.</p></statement><media xlink:href="zookeys-1033-035-s005.svg" mimetype="image" mime-subtype="svg+xml" position="float" orientation="portrait" xlink:type="simple" id="oo_534742.svg"><uri content-type="original_file" xlink:type="simple">https://binary.pensoft.net/file/534742</uri></media><permissions><license xlink:type="simple"><license-p>This dataset is made available under the Open Database License (http://opendatacommons.org/licenses/odbl/1.0/). The Open Database License (ODbL) is a license agreement intended to allow users to freely share, modify, and use this Dataset while maintaining this same freedom for others, provided that the original source and author(s) are credited.</license-p></license></permissions><attrib specific-use="authors">Mayron E. Escárraga, John E. Lattke, Marcio R. Pie, Roberto J. Guerrero</attrib></supplementary-material><table-wrap id="T1" position="float" orientation="portrait"><label>Table 1.</label><caption><p>List of specimens used in phylogenetic reconstruction and haplotype network from molecular data. Geographic information for each of the samples is recorded. The GenBank codes of these specimens are also included.</p></caption><table id="TID0EBLBG" rules="all"><tbody><tr><th rowspan="2" colspan="1">Taxon</th><th rowspan="2" colspan="1">Country</th><th rowspan="2" colspan="1">State/province</th><th rowspan="2" colspan="1">Locality</th><th rowspan="2" colspan="1">Latitude/Longitude</th><th rowspan="2" colspan="1">Collection date</th><th rowspan="2" colspan="1">Voucher code</th><th rowspan="1" colspan="4">GenBank accession number</th><th rowspan="2" colspan="1">Haplotype code</th></tr><tr><th rowspan="1" colspan="1">
                  <abbrev xmlns:xlink="http://www.w3.org/1999/xlink" xlink:title="Cytochrome c oxidase subunit I" id="ABBRID0EHLAE" xlink:type="simple">COI</abbrev>
                </th><th rowspan="1" colspan="1">
                  <abbrev xmlns:xlink="http://www.w3.org/1999/xlink" xlink:title="Long-wavelength Rhodopsin" id="ABBRID0EPLAE" xlink:type="simple">LW Rh</abbrev>
                </th><th rowspan="1" colspan="1">WG</th><th rowspan="1" colspan="1"><abbrev xmlns:xlink="http://www.w3.org/1999/xlink" xlink:title="exon-primed intron-crossing marker" id="ABBRID0E1LAE" xlink:type="simple">EPIC</abbrev> 1281</th></tr><tr><td rowspan="1" colspan="1">
                  <italic><tp:taxon-name><tp:taxon-name-part taxon-name-part-type="genus" reg="Tapinoma">Tapinoma</tp:taxon-name-part> <tp:taxon-name-part taxon-name-part-type="species" reg="atriceps">atriceps</tp:taxon-name-part></tp:taxon-name></italic>
                </td><td rowspan="1" colspan="1">Argentina</td><td rowspan="1" colspan="1">Misiones</td><td rowspan="1" colspan="1">Parque Teyú Cuaré</td><td rowspan="1" colspan="1">
                  <named-content xmlns:xlink="http://www.w3.org/1999/xlink" content-type="dwc:verbatimCoordinates" xlink:type="simple">
                    <named-content content-type="geo-json" specific-use="{&#34;type&#34;:&#34;Point&#34;,&#34;coordinates&#34;:[-55.362000,-27.170800]}" id="NCID0E5MAE" xlink:type="simple">27°10.248'S, 55°21.720'W</named-content>
                  </named-content>
                </td><td rowspan="1" colspan="1">28 Dec. 2007</td><td rowspan="1" colspan="1"><named-content xmlns:xlink="http://www.w3.org/1999/xlink" content-type="dwc:institutional_code" xlink:type="simple">DZUP</named-content> 548801</td><td rowspan="1" colspan="1">
                  <ext-link xmlns:xlink="http://www.w3.org/1999/xlink" ext-link-type="gen" xlink:href="MG920282" xlink:type="simple">MG920282</ext-link>
                </td><td rowspan="1" colspan="1">
                  <ext-link xmlns:xlink="http://www.w3.org/1999/xlink" ext-link-type="gen" xlink:href="MN294972" xlink:type="simple">MN294972</ext-link>
                </td><td rowspan="1" colspan="1">-</td><td rowspan="1" colspan="1">-</td><td rowspan="1" colspan="1">H07</td></tr><tr><td rowspan="1" colspan="1">
                  <italic><tp:taxon-name><tp:taxon-name-part taxon-name-part-type="genus" reg="Tapinoma">Tapinoma</tp:taxon-name-part> <tp:taxon-name-part taxon-name-part-type="species" reg="breviscapum">breviscapum</tp:taxon-name-part></tp:taxon-name></italic>
                </td><td rowspan="1" colspan="1">Brazil</td><td rowspan="1" colspan="1">Minas Gerais</td><td rowspan="1" colspan="1">Serra do Cipó</td><td rowspan="1" colspan="1">
                  <named-content xmlns:xlink="http://www.w3.org/1999/xlink" content-type="dwc:verbatimCoordinates" xlink:type="simple">
                    <named-content content-type="geo-json" specific-use="{&#34;type&#34;:&#34;Point&#34;,&#34;coordinates&#34;:[-43.550900,-19.247900]}" id="NCID0EEPAE" xlink:type="simple">19°14.874'S, 43°33.054'W</named-content>
                  </named-content>
                </td><td rowspan="1" colspan="1">25 Jun. 2017</td><td rowspan="1" colspan="1"><named-content xmlns:xlink="http://www.w3.org/1999/xlink" content-type="dwc:institutional_code" xlink:type="simple">DZUP</named-content> 548800</td><td rowspan="1" colspan="1">
                  <ext-link xmlns:xlink="http://www.w3.org/1999/xlink" ext-link-type="gen" xlink:href="MG920285" xlink:type="simple">MG920285</ext-link>
                </td><td rowspan="1" colspan="1">
                  <ext-link xmlns:xlink="http://www.w3.org/1999/xlink" ext-link-type="gen" xlink:href="MN294973" xlink:type="simple">MN294973</ext-link>
                </td><td rowspan="1" colspan="1">
                  <ext-link xmlns:xlink="http://www.w3.org/1999/xlink" ext-link-type="gen" xlink:href="MN294963" xlink:type="simple">MN294963</ext-link>
                </td><td rowspan="1" colspan="1">
                  <ext-link xmlns:xlink="http://www.w3.org/1999/xlink" ext-link-type="gen" xlink:href="MT375619" xlink:type="simple">MT375619</ext-link>
                </td><td rowspan="1" colspan="1">H08</td></tr><tr><td rowspan="1" colspan="1">
                  <italic><tp:taxon-name><tp:taxon-name-part taxon-name-part-type="genus" reg="Tapinoma">Tapinoma</tp:taxon-name-part> <tp:taxon-name-part taxon-name-part-type="species" reg="atriceps">atriceps</tp:taxon-name-part></tp:taxon-name></italic>
                </td><td rowspan="1" colspan="1">Brazil</td><td rowspan="1" colspan="1">Minas Gerais</td><td rowspan="1" colspan="1">Serra do Cipó</td><td rowspan="1" colspan="1">
                  <named-content xmlns:xlink="http://www.w3.org/1999/xlink" content-type="dwc:verbatimCoordinates" xlink:type="simple">
                    <named-content content-type="geo-json" specific-use="{&#34;type&#34;:&#34;Point&#34;,&#34;coordinates&#34;:[-43.516700,-19.254400]}" id="NCID0EQRAE" xlink:type="simple">19°15.264'S, 43°31.002'W</named-content>
                  </named-content>
                </td><td rowspan="1" colspan="1">26 Jun. 2017</td><td rowspan="1" colspan="1"><named-content xmlns:xlink="http://www.w3.org/1999/xlink" content-type="dwc:institutional_code" xlink:type="simple">DZUP</named-content> 548799</td><td rowspan="1" colspan="1">
                  <ext-link xmlns:xlink="http://www.w3.org/1999/xlink" ext-link-type="gen" xlink:href="MG920286" xlink:type="simple">MG920286</ext-link>
                </td><td rowspan="1" colspan="1">
                  <ext-link xmlns:xlink="http://www.w3.org/1999/xlink" ext-link-type="gen" xlink:href="MN294971" xlink:type="simple">MN294971</ext-link>
                </td><td rowspan="1" colspan="1">
                  <ext-link xmlns:xlink="http://www.w3.org/1999/xlink" ext-link-type="gen" xlink:href="MN294964" xlink:type="simple">MN294964</ext-link>
                </td><td rowspan="1" colspan="1">
                  <ext-link xmlns:xlink="http://www.w3.org/1999/xlink" ext-link-type="gen" xlink:href="MT375620" xlink:type="simple">MT375620</ext-link>
                </td><td rowspan="1" colspan="1">H04</td></tr><tr><td rowspan="1" colspan="1">
                  <italic><tp:taxon-name><tp:taxon-name-part taxon-name-part-type="genus" reg="Tapinoma">Tapinoma</tp:taxon-name-part> <tp:taxon-name-part taxon-name-part-type="species" reg="atriceps">atriceps</tp:taxon-name-part></tp:taxon-name></italic>
                </td><td rowspan="1" colspan="1">Brazil</td><td rowspan="1" colspan="1">Paraná</td><td rowspan="1" colspan="1">Antonina</td><td rowspan="1" colspan="1">
                  <named-content xmlns:xlink="http://www.w3.org/1999/xlink" content-type="dwc:verbatimCoordinates" xlink:type="simple">
                    <named-content content-type="geo-json" specific-use="{&#34;type&#34;:&#34;Point&#34;,&#34;coordinates&#34;:[-48.661300,-25.305900]}" id="NCID0E3TAE" xlink:type="simple">25°18.354'S, 48°39.678'W</named-content>
                  </named-content>
                </td><td rowspan="1" colspan="1">10-13 Jul. 2016</td><td rowspan="1" colspan="1"><named-content xmlns:xlink="http://www.w3.org/1999/xlink" content-type="dwc:institutional_code" xlink:type="simple">DZUP</named-content> 548798</td><td rowspan="1" colspan="1">
                  <ext-link xmlns:xlink="http://www.w3.org/1999/xlink" ext-link-type="gen" xlink:href="MG920278" xlink:type="simple">MG920278</ext-link>
                </td><td rowspan="1" colspan="1">
                  <ext-link xmlns:xlink="http://www.w3.org/1999/xlink" ext-link-type="gen" xlink:href="MN294965" xlink:type="simple">MN294965</ext-link>
                </td><td rowspan="1" colspan="1">
                  <ext-link xmlns:xlink="http://www.w3.org/1999/xlink" ext-link-type="gen" xlink:href="MN294957" xlink:type="simple">MN294957</ext-link>
                </td><td rowspan="1" colspan="1">
                  <ext-link xmlns:xlink="http://www.w3.org/1999/xlink" ext-link-type="gen" xlink:href="MT375614" xlink:type="simple">MT375614</ext-link>
                </td><td rowspan="1" colspan="1">H01</td></tr><tr><td rowspan="1" colspan="1">
                  <italic><tp:taxon-name><tp:taxon-name-part taxon-name-part-type="genus" reg="Tapinoma">Tapinoma</tp:taxon-name-part> <tp:taxon-name-part taxon-name-part-type="species" reg="atriceps">atriceps</tp:taxon-name-part></tp:taxon-name></italic>
                </td><td rowspan="1" colspan="1">Brazil</td><td rowspan="1" colspan="1">Paraná</td><td rowspan="1" colspan="1">Antonina</td><td rowspan="1" colspan="1">
                  <named-content xmlns:xlink="http://www.w3.org/1999/xlink" content-type="dwc:verbatimCoordinates" xlink:type="simple">
                    <named-content content-type="geo-json" specific-use="{&#34;type&#34;:&#34;Point&#34;,&#34;coordinates&#34;:[-48.659900,-25.296600]}" id="NCID0EIWAE" xlink:type="simple">25°17.796'S, 48°39.594'W</named-content>
                  </named-content>
                </td><td rowspan="1" colspan="1">29 Oct. 2016</td><td rowspan="1" colspan="1"><named-content xmlns:xlink="http://www.w3.org/1999/xlink" content-type="dwc:institutional_code" xlink:type="simple">DZUP</named-content> 548797</td><td rowspan="1" colspan="1">
                  <ext-link xmlns:xlink="http://www.w3.org/1999/xlink" ext-link-type="gen" xlink:href="MG920280" xlink:type="simple">MG920280</ext-link>
                </td><td rowspan="1" colspan="1">
                  <ext-link xmlns:xlink="http://www.w3.org/1999/xlink" ext-link-type="gen" xlink:href="MN294967" xlink:type="simple">MN294967</ext-link>
                </td><td rowspan="1" colspan="1">
                  <ext-link xmlns:xlink="http://www.w3.org/1999/xlink" ext-link-type="gen" xlink:href="MN294959" xlink:type="simple">MN294959</ext-link>
                </td><td rowspan="1" colspan="1">-</td><td rowspan="1" colspan="1">H05</td></tr><tr><td rowspan="1" colspan="1">
                  <italic><tp:taxon-name><tp:taxon-name-part taxon-name-part-type="genus" reg="Tapinoma">Tapinoma</tp:taxon-name-part> <tp:taxon-name-part taxon-name-part-type="species" reg="atriceps">atriceps</tp:taxon-name-part></tp:taxon-name></italic>
                </td><td rowspan="1" colspan="1">Brazil</td><td rowspan="1" colspan="1">Paraná</td><td rowspan="1" colspan="1">Guaraqueçaba</td><td rowspan="1" colspan="1">
                  <named-content xmlns:xlink="http://www.w3.org/1999/xlink" content-type="dwc:verbatimCoordinates" xlink:type="simple">
                    <named-content content-type="geo-json" specific-use="{&#34;type&#34;:&#34;Point&#34;,&#34;coordinates&#34;:[-48.298000,-25.163600]}" id="NCID0ERYAE" xlink:type="simple">25°09.816'S, 48°17.880'W</named-content>
                  </named-content>
                </td><td rowspan="1" colspan="1">08 Oct. 2016</td><td rowspan="1" colspan="1"><named-content xmlns:xlink="http://www.w3.org/1999/xlink" content-type="dwc:institutional_code" xlink:type="simple">DZUP</named-content> 548784</td><td rowspan="1" colspan="1">
                  <ext-link xmlns:xlink="http://www.w3.org/1999/xlink" ext-link-type="gen" xlink:href="MG920281" xlink:type="simple">MG920281</ext-link>
                </td><td rowspan="1" colspan="1">
                  <ext-link xmlns:xlink="http://www.w3.org/1999/xlink" ext-link-type="gen" xlink:href="MN294968" xlink:type="simple">MN294968</ext-link>
                </td><td rowspan="1" colspan="1">
                  <ext-link xmlns:xlink="http://www.w3.org/1999/xlink" ext-link-type="gen" xlink:href="MN294960" xlink:type="simple">MN294960</ext-link>
                </td><td rowspan="1" colspan="1">
                  <ext-link xmlns:xlink="http://www.w3.org/1999/xlink" ext-link-type="gen" xlink:href="MT375616" xlink:type="simple">MT375616</ext-link>
                </td><td rowspan="1" colspan="1">H06</td></tr><tr><td rowspan="1" colspan="1">
                  <italic><tp:taxon-name><tp:taxon-name-part taxon-name-part-type="genus" reg="Tapinoma">Tapinoma</tp:taxon-name-part> <tp:taxon-name-part taxon-name-part-type="species" reg="atriceps">atriceps</tp:taxon-name-part></tp:taxon-name></italic>
                </td><td rowspan="1" colspan="1">Brazil</td><td rowspan="1" colspan="1">Paraná</td><td rowspan="1" colspan="1">Paranaguá</td><td rowspan="1" colspan="1">
                  <named-content xmlns:xlink="http://www.w3.org/1999/xlink" content-type="dwc:verbatimCoordinates" xlink:type="simple">
                    <named-content content-type="geo-json" specific-use="{&#34;type&#34;:&#34;Point&#34;,&#34;coordinates&#34;:[-48.541600,-25.583600]}" id="NCID0E41AE" xlink:type="simple">25°35.016'S, 48°32.496'W</named-content>
                  </named-content>
                </td><td rowspan="1" colspan="1">28 Apr. 2016</td><td rowspan="1" colspan="1"><named-content xmlns:xlink="http://www.w3.org/1999/xlink" content-type="dwc:institutional_code" xlink:type="simple">DZUP</named-content> 548786</td><td rowspan="1" colspan="1">
                  <ext-link xmlns:xlink="http://www.w3.org/1999/xlink" ext-link-type="gen" xlink:href="MG920279" xlink:type="simple">MG920279</ext-link>
                </td><td rowspan="1" colspan="1">
                  <ext-link xmlns:xlink="http://www.w3.org/1999/xlink" ext-link-type="gen" xlink:href="MN294966" xlink:type="simple">MN294966</ext-link>
                </td><td rowspan="1" colspan="1">
                  <ext-link xmlns:xlink="http://www.w3.org/1999/xlink" ext-link-type="gen" xlink:href="MN294958" xlink:type="simple">MN294958</ext-link>
                </td><td rowspan="1" colspan="1">
                  <ext-link xmlns:xlink="http://www.w3.org/1999/xlink" ext-link-type="gen" xlink:href="MT375615" xlink:type="simple">MT375615</ext-link>
                </td><td rowspan="1" colspan="1">H02</td></tr><tr><td rowspan="1" colspan="1">
                  <italic><tp:taxon-name><tp:taxon-name-part taxon-name-part-type="genus" reg="Tapinoma">Tapinoma</tp:taxon-name-part> <tp:taxon-name-part taxon-name-part-type="species" reg="atriceps">atriceps</tp:taxon-name-part></tp:taxon-name></italic>
                </td><td rowspan="1" colspan="1">Brazil</td><td rowspan="1" colspan="1">Rio Grande do Sul</td><td rowspan="1" colspan="1">Porto Alegre</td><td rowspan="1" colspan="1">
                  <named-content xmlns:xlink="http://www.w3.org/1999/xlink" content-type="dwc:verbatimCoordinates" xlink:type="simple">
                    <named-content content-type="geo-json" specific-use="{&#34;type&#34;:&#34;Point&#34;,&#34;coordinates&#34;:[-51.101300,-30.180400]}" id="NCID0EJ4AE" xlink:type="simple">30°10.824'S, 51°06.078'W</named-content>
                  </named-content>
                </td><td rowspan="1" colspan="1">27 Dec. 2016</td><td rowspan="1" colspan="1"><named-content xmlns:xlink="http://www.w3.org/1999/xlink" content-type="dwc:institutional_code" xlink:type="simple">DZUP</named-content> 548788</td><td rowspan="1" colspan="1">
                  <ext-link xmlns:xlink="http://www.w3.org/1999/xlink" ext-link-type="gen" xlink:href="MG920283" xlink:type="simple">MG920283</ext-link>
                </td><td rowspan="1" colspan="1">
                  <ext-link xmlns:xlink="http://www.w3.org/1999/xlink" ext-link-type="gen" xlink:href="MN294969" xlink:type="simple">MN294969</ext-link>
                </td><td rowspan="1" colspan="1">
                  <ext-link xmlns:xlink="http://www.w3.org/1999/xlink" ext-link-type="gen" xlink:href="MN294961" xlink:type="simple">MN294961</ext-link>
                </td><td rowspan="1" colspan="1">
                  <ext-link xmlns:xlink="http://www.w3.org/1999/xlink" ext-link-type="gen" xlink:href="MT375617" xlink:type="simple">MT375617</ext-link>
                </td><td rowspan="1" colspan="1">H03</td></tr><tr><td rowspan="1" colspan="1">
                  <italic><tp:taxon-name><tp:taxon-name-part taxon-name-part-type="genus" reg="Tapinoma">Tapinoma</tp:taxon-name-part> <tp:taxon-name-part taxon-name-part-type="species" reg="atriceps">atriceps</tp:taxon-name-part></tp:taxon-name></italic>
                </td><td rowspan="1" colspan="1">Brazil</td><td rowspan="1" colspan="1">Santa Catarina</td><td rowspan="1" colspan="1">Florianópolis</td><td rowspan="1" colspan="1">
                  <named-content xmlns:xlink="http://www.w3.org/1999/xlink" content-type="dwc:verbatimCoordinates" xlink:type="simple">
                    <named-content content-type="geo-json" specific-use="{&#34;type&#34;:&#34;Point&#34;,&#34;coordinates&#34;:[-48.432700,-27.598800]}" id="NCID0EV6AE" xlink:type="simple">27°35.928'S, 48°25.962'W</named-content>
                  </named-content>
                </td><td rowspan="1" colspan="1">25 Feb. 2017</td><td rowspan="1" colspan="1"><named-content xmlns:xlink="http://www.w3.org/1999/xlink" content-type="dwc:institutional_code" xlink:type="simple">DZUP</named-content> 548789</td><td rowspan="1" colspan="1">
                  <ext-link xmlns:xlink="http://www.w3.org/1999/xlink" ext-link-type="gen" xlink:href="MG920284" xlink:type="simple">MG920284</ext-link>
                </td><td rowspan="1" colspan="1">
                  <ext-link xmlns:xlink="http://www.w3.org/1999/xlink" ext-link-type="gen" xlink:href="MN294970" xlink:type="simple">MN294970</ext-link>
                </td><td rowspan="1" colspan="1">
                  <ext-link xmlns:xlink="http://www.w3.org/1999/xlink" ext-link-type="gen" xlink:href="MN294962" xlink:type="simple">MN294962</ext-link>
                </td><td rowspan="1" colspan="1">
                  <ext-link xmlns:xlink="http://www.w3.org/1999/xlink" ext-link-type="gen" xlink:href="MT375618" xlink:type="simple">MT375618</ext-link>
                </td><td rowspan="1" colspan="1">H01</td></tr></tbody></table></table-wrap></tp:treatment-sec><ref-list><ref id="B21"><mixed-citation xmlns:xlink="http://www.w3.org/1999/xlink" xlink:type="simple"><person-group><name name-style="western"><surname>Kempf</surname><given-names>WW</given-names></name></person-group> (<year>1972</year>) <article-title>Catálogo abreviado das formigas da região Neotropical.</article-title><source>Studia Entomologica</source><volume>15</volume>: <fpage>3</fpage>–<lpage>344</lpage>.</mixed-citation></ref><ref id="B37"><mixed-citation xmlns:xlink="http://www.w3.org/1999/xlink" xlink:type="simple"><person-group><name name-style="western"><surname>Shattuck</surname><given-names>SO</given-names></name></person-group> (<year>1994</year>) <source>Taxonomic catalog of the ant subfamilies <tp:taxon-name><tp:taxon-name-part taxon-name-part-type="subfamily">Aneuretinae</tp:taxon-name-part></tp:taxon-name> and <tp:taxon-name><tp:taxon-name-part taxon-name-part-type="subfamily">Dolichoderinae</tp:taxon-name-part></tp:taxon-name> (<tp:taxon-name><tp:taxon-name-part taxon-name-part-type="order">Hymenoptera</tp:taxon-name-part></tp:taxon-name>: <tp:taxon-name><tp:taxon-name-part taxon-name-part-type="family">Formicidae</tp:taxon-name-part></tp:taxon-name>).</source><publisher-name>University of California Press</publisher-name>, <publisher-loc>Berkeley</publisher-loc>, <size units="page">241 pp</size>.</mixed-citation></ref><ref id="B2"><mixed-citation xmlns:xlink="http://www.w3.org/1999/xlink" xlink:type="simple"><person-group><name name-style="western"><surname>Bolton</surname><given-names>B</given-names></name></person-group> (<year>2021</year>) An online catalog of the ants of the world. <ext-link xlink:type="simple" ext-link-type="uri" xlink:href="http://antcat.org">http://antcat.org</ext-link> [Accessed 08 March 2021]</mixed-citation></ref><ref id="B32"><mixed-citation xmlns:xlink="http://www.w3.org/1999/xlink" xlink:type="simple"><person-group><name name-style="western"><surname>Santos</surname><given-names>MG</given-names></name><name name-style="western"><surname>Porto</surname><given-names>GF</given-names></name><name name-style="western"><surname>Lancellotti</surname><given-names>IR</given-names></name><name name-style="western"><surname>Feitosa</surname><given-names>RM</given-names></name></person-group> (<year>2019</year>) <article-title>Ant fauna associated with <italic><tp:taxon-name><tp:taxon-name-part taxon-name-part-type="genus">Microgramma</tp:taxon-name-part> <tp:taxon-name-part taxon-name-part-type="species">squamulosa</tp:taxon-name-part></tp:taxon-name></italic> (Kaulf) de la Sota (<tp:taxon-name><tp:taxon-name-part taxon-name-part-type="family">Polypodiaceae</tp:taxon-name-part></tp:taxon-name>) fern galls.</article-title><source>Revista Brasileira de Entomologia</source><volume>63</volume>(<issue>2</issue>): <fpage>101</fpage>–<lpage>110</lpage>. <ext-link xlink:type="simple" ext-link-type="doi" xlink:href="10.1016/j.rbe.2019.02.004">https://doi.org/10.1016/j.rbe.2019.02.004</ext-link></mixed-citation></ref></ref-list></tp:taxon-treatment>
