# Supplementary material for: Morphological and genetic evidence supports the separation of two Tapinoma ants (Formicidae, Dolichoderinae) from the Atlantic Forest biome
Source: Zookeys. 2021 Apr 22;1033:35–62. doi: 10.3897/zookeys.1033.59880 (PMC8084850; doi:10.3897/zookeys.1033.59880)
Supplement: Supplementary material 1 — Table S1. Results of Normality test of the data in workers, queens, and males of Tapinoma atriceps and T. breviscapum [file zookeys-1033-035-s001.xls]

## Sheet: Sheet 1
Caste	Variable	n	Mean	SD	W	p (Unilateral D)
Worker	SL	44	0.54	0.06	0.94	0.0875*
	HL	44	0.59	0.04	0.93	0.039
	HW	44	0.5	0.04	0.89	0.0012
	WL	44	0.65	0.06	0.89	0.001
Male	SL	7	0.35	0.02	0.88	0.0371
	HL	7	0.47	0.03	0.91	0.0408
	HW	7	0.46	0.03	0.73	0.0393
	WL	7	0.63	0.02	0.79	0.0067
Queen	SL	10	0.57	0.05	0.84	0.0527*
	HL	10	0.74	0.04	0.83	0.0175
	HW	10	0.66	0.05	0.8	0.056*
	WL	10	1.23	0.17	0.8	0.0143
