# Supplementary material for: Morphological and genetic evidence supports the separation of two Tapinoma ants (Formicidae, Dolichoderinae) from the Atlantic Forest biome
Source: Zookeys. 2021 Apr 22;1033:35–62. doi: 10.3897/zookeys.1033.59880 (PMC8084850; doi:10.3897/zookeys.1033.59880)
Supplement: Supplementary material 2 — Table S2. Genbank codes of DNA sequences of Tapinoma melanocephalum and T. opacum, downloaded from Genbank [file zookeys-1033-035-s002.xlsx]

## Sheet: Sheet 1
Taxon	Genetic marker	GenBank accession number
Tapinoma melanocephalum	COI	KX054883.1
Tapinoma melanocephalum	Wg	KM579349.1
Tapinoma melanocephalum	LW Rh	FJ940009.1
Tapinoma opacum	COI	DQ353340.1
Tapinoma opacum	Wg	DQ353067.1
Tapinoma opacum	LW Rh	DQ353214.1
