# Supplementary material for: Morphological and genetic evidence supports the separation of two Tapinoma ants (Formicidae, Dolichoderinae) from the Atlantic Forest biome
Source: Zookeys. 2021 Apr 22;1033:35–62. doi: 10.3897/zookeys.1033.59880 (PMC8084850; doi:10.3897/zookeys.1033.59880)
Supplement: Supplementary material 3 — Table S3. Substitution models selected with PartitionFinder v. 2.1 for each genetic marker [file zookeys-1033-035-s003.xlsx]

## Sheet: Sheet 1
Gnetic marker	Partition scheme	Evolutionary model
COI	Position 1	GTR+I
	Position 2	HKY+I
	Position 3	GTR+G
Wg	Position 1	F81
	Position 2	F81
	Position 3	HKY
LW Rh	Intron	K80
	Position 1	K80
	Position 2	GTR
	Position 3	HKY
